# Supplementary material for: Molecular epidemiology and antimicrobial resistance of extended-spectrum beta-lactamases-producing Enterobacter cloacae complex among mothers, neonates, healthcare workers and hospital environments in Tanga, Tanzania
Source: JAC Antimicrob Resist. 2026 Aug 3;8(4):dlag161. doi: 10.1093/jacamr/dlag161 (PMC13430656; doi:10.1093/jacamr/dlag161)
Supplement: dlag161_Supplementary_Data [file dlag161_supplementary_data.zip]

Archive with 6 entries (6 files):
- Supplementary material 1.docx
- Supplementary_ Table _S8_ S9.docx
- Supplementary_Table_S1.xlsx
- Supplementary_Table_S2_S3_S4.docx
- Supplementary_Table_S6_S7.docx
- Supplemetary_Table_S5.xlsx
