# Supplementary material for: Molecular epidemiology and antimicrobial resistance of extended-spectrum beta-lactamases-producing Enterobacter cloacae complex among mothers, neonates, healthcare workers and hospital environments in Tanga, Tanzania
Source: JAC Antimicrob Resist. 2026 Aug 3;8(4):dlag161. doi: 10.1093/jacamr/dlag161 (PMC13430656; doi:10.1093/jacamr/dlag161)
Supplement: dlag161_Supplementary_Data [file dlag161_supplementary_data.zip › Supplementary_Table_S1.xlsx]

## Sheet: Sheet
				Supplementary Table S1. Species distribution and genome assembly characteristics
Sample_number	SampleID	WGS_species_Ridom	Potential_contamination_Ridom	GTDB-Tk_classification	GTDB-Tk Species	GTDB-Tk_closest_genome_reference	WGS_species_match_identity	WGS_average_coverage	WGS_N50	WGS_contig_count	WGS_GC_conntent	Genome_size_Mbp
11	T22-I0079-TD	Enterobacter cloacae	-	d__Bacteria;p__Pseudomonadota;c__Gammaproteobacteria;o__Enterobacterales;f__Enterobacteriaceae;g__Enterobacter;s__Enterobacter cloacae	Enterobacter cloacae	GCF_000025565.1	0.99	192	283788	55	54.9	5
28	T22-I0251-TR	Enterobacter cloacae	-	d__Bacteria;p__Pseudomonadota;c__Gammaproteobacteria;o__Enterobacterales;f__Enterobacteriaceae;g__Enterobacter;s__Enterobacter cloacae	Enterobacter cloacae	GCF_000025565.1	1	197	78434	187	54.8	4.8
120	T22-M0319-KR	Enterobacter cloacae	-	d__Bacteria;p__Pseudomonadota;c__Gammaproteobacteria;o__Enterobacterales;f__Enterobacteriaceae;g__Enterobacter;s__Enterobacter cloacae	Enterobacter cloacae	GCF_000025565.1	0.99	191	86790	194	54.9	4.9
73	T22-M0424-TR	Enterobacter cloacae	-	d__Bacteria;p__Pseudomonadota;c__Gammaproteobacteria;o__Enterobacterales;f__Enterobacteriaceae;g__Enterobacter;s__Enterobacter cloacae	Enterobacter cloacae	GCF_000025565.1	1	187	90768	145	54.7	5.1
83	T22-M0492-TR	Enterobacter cloacae	-	d__Bacteria;p__Pseudomonadota;c__Gammaproteobacteria;o__Enterobacterales;f__Enterobacteriaceae;g__Enterobacter;s__Enterobacter cloacae	Enterobacter cloacae	GCF_000025565.1	1	196	88252	155	54.9	4.8
1	T22-E0073-TR	Enterobacter hormaechei	-	d__Bacteria;p__Pseudomonadota;c__Gammaproteobacteria;o__Enterobacterales;f__Enterobacteriaceae;g__Enterobacter;s__Enterobacter hoffmannii	Enterobacter hoffmannii	GCF_001729745.1	0.99	194	122019	165	55	4.9
84	T22-E0023-KR	Enterobacter hormaechei	-	d__Bacteria;p__Pseudomonadota;c__Gammaproteobacteria;o__Enterobacterales;f__Enterobacteriaceae;g__Enterobacter;s__Enterobacter hormaechei_B	Enterobacter hormaechei	GCF_008082005.1	0.99	198	174389	90	55.5	4.8
85	T22-E0038-KR	Enterobacter hormaechei	-	d__Bacteria;p__Pseudomonadota;c__Gammaproteobacteria;o__Enterobacterales;f__Enterobacteriaceae;g__Enterobacter;s__Enterobacter hormaechei_C	Enterobacter hormaechei	GCA_006385655.1	0.99	199	162552	108	55.3	4.8
5	T22-E0041-TR	Enterobacter hormaechei	-	d__Bacteria;p__Pseudomonadota;c__Gammaproteobacteria;o__Enterobacterales;f__Enterobacteriaceae;g__Enterobacter;s__Enterobacter hormaechei_B	Enterobacter hormaechei	GCF_008082005.1	0.99	191	175280	106	55.3	5
87	T22-E0053-KR	Enterobacter hormaechei	-	d__Bacteria;p__Pseudomonadota;c__Gammaproteobacteria;o__Enterobacterales;f__Enterobacteriaceae;g__Enterobacter;s__Enterobacter hormaechei_C	Enterobacter hormaechei	GCA_006385655.1	0.99	193	310857	131	55.2	4.9
2	T22-E0058-TR	Enterobacter hormaechei	-	d__Bacteria;p__Pseudomonadota;c__Gammaproteobacteria;o__Enterobacterales;f__Enterobacteriaceae;g__Enterobacter;s__Enterobacter hormaechei_C	Enterobacter hormaechei	GCA_006385655.1	0.99	202	203353	74	55.4	4.7
3	T22-E0060-TR	Enterobacter hormaechei	-	d__Bacteria;p__Pseudomonadota;c__Gammaproteobacteria;o__Enterobacterales;f__Enterobacteriaceae;g__Enterobacter;s__Enterobacter hormaechei_C	Enterobacter hormaechei	GCA_006385655.1	1	200	166136	98	55.1	4.8
88	T22-E0065-KR	Enterobacter hormaechei	-	d__Bacteria;p__Pseudomonadota;c__Gammaproteobacteria;o__Enterobacterales;f__Enterobacteriaceae;g__Enterobacter;s__Enterobacter hormaechei_B	Enterobacter hormaechei	GCF_008082005.1	1	193	131138	142	55.3	4.9
4	T22-E0067-TR	Enterobacter hormaechei	-	d__Bacteria;p__Pseudomonadota;c__Gammaproteobacteria;o__Enterobacterales;f__Enterobacteriaceae;g__Enterobacter;s__Enterobacter hormaechei_C	Enterobacter hormaechei	GCA_006385655.1	0.99	193	270890	117	55.2	4.9
89	T22-E0072-KR	Enterobacter hormaechei	-	d__Bacteria;p__Pseudomonadota;c__Gammaproteobacteria;o__Enterobacterales;f__Enterobacteriaceae;g__Enterobacter;s__Enterobacter hormaechei_C	Enterobacter hormaechei	GCA_006385655.1	0.99	209	291044	44	55.5	4.5
92	T22-E0079-KR	Enterobacter hormaechei	-	d__Bacteria;p__Pseudomonadota;c__Gammaproteobacteria;o__Enterobacterales;f__Enterobacteriaceae;g__Enterobacter;s__Enterobacter hormaechei_B	Enterobacter hormaechei	GCF_008082005.1	0.99	190	230251	128	55.3	5
21	T22-E0080-TR	Enterobacter hormaechei	-	d__Bacteria;p__Pseudomonadota;c__Gammaproteobacteria;o__Enterobacterales;f__Enterobacteriaceae;g__Enterobacter;s__Enterobacter hormaechei_B	Enterobacter hormaechei	GCF_008082005.1	0.99	190	197656	101	55.3	5
94	T22-E0088-KR	Enterobacter hormaechei	-	d__Bacteria;p__Pseudomonadota;c__Gammaproteobacteria;o__Enterobacterales;f__Enterobacteriaceae;g__Enterobacter;s__Enterobacter hormaechei_C	Enterobacter hormaechei	GCA_006385655.1	1	195	305473	72	55.3	4.9
95	T22-E0092-KR	Enterobacter hormaechei	-	d__Bacteria;p__Pseudomonadota;c__Gammaproteobacteria;o__Enterobacterales;f__Enterobacteriaceae;g__Enterobacter;s__Enterobacter hormaechei_B	Enterobacter hormaechei	GCF_008082005.1	0.99	205	220186	68	55.6	4.6
97	T22-E0107-KR	Enterobacter hormaechei	-	d__Bacteria;p__Pseudomonadota;c__Gammaproteobacteria;o__Enterobacterales;f__Enterobacteriaceae;g__Enterobacter;s__Enterobacter hormaechei_C	Enterobacter hormaechei	GCA_006385655.1	0.99	191	223303	121	55.1	5
14	T22-E0116-TR	Enterobacter hormaechei	-	d__Bacteria;p__Pseudomonadota;c__Gammaproteobacteria;o__Enterobacterales;f__Enterobacteriaceae;g__Enterobacter;s__Enterobacter hormaechei_C	Enterobacter hormaechei	GCA_006385655.1	0.99	192	220609	112	54.9	4.9
126	T22-E0119-KR	Enterobacter hormaechei	-	d__Bacteria;p__Pseudomonadota;c__Gammaproteobacteria;o__Enterobacterales;f__Enterobacteriaceae;g__Enterobacter;s__Enterobacter hormaechei_C	Enterobacter hormaechei	GCA_006385655.1	1	195	203303	86	55.3	4.9
13	T22-E0126-TR	Enterobacter hormaechei	-	d__Bacteria;p__Pseudomonadota;c__Gammaproteobacteria;o__Enterobacterales;f__Enterobacteriaceae;g__Enterobacter;s__Enterobacter hormaechei_C	Enterobacter hormaechei	GCA_006385655.1	0.99	199	162552	105	55.3	4.8
16	T22-E0127-TR	Enterobacter hormaechei	-	d__Bacteria;p__Pseudomonadota;c__Gammaproteobacteria;o__Enterobacterales;f__Enterobacteriaceae;g__Enterobacter;s__Enterobacter hormaechei_C	Enterobacter hormaechei	GCA_006385655.1	1	192	301919	78	54.9	4.9
128	T22-E0128-KR	Enterobacter hormaechei	-	d__Bacteria;p__Pseudomonadota;c__Gammaproteobacteria;o__Enterobacterales;f__Enterobacteriaceae;g__Enterobacter;s__Enterobacter hormaechei_B	Enterobacter hormaechei	GCF_008082005.1	0.99	190	230251	123	55.3	5
10	T22-E0135-TR	Enterobacter hormaechei	-	d__Bacteria;p__Pseudomonadota;c__Gammaproteobacteria;o__Enterobacterales;f__Enterobacteriaceae;g__Enterobacter;s__Enterobacter hormaechei_B	Enterobacter hormaechei	GCF_008082005.1	0.99	202	221899	76	55.4	4.7
129	T22-E0151-KR	Enterobacter hormaechei	-	d__Bacteria;p__Pseudomonadota;c__Gammaproteobacteria;o__Enterobacterales;f__Enterobacteriaceae;g__Enterobacter;s__Enterobacter hormaechei_B	Enterobacter hormaechei	GCF_008082005.1	0.99	197	174389	93	55.5	4.8
130	T22-E0152-KR	Enterobacter hormaechei	-	d__Bacteria;p__Pseudomonadota;c__Gammaproteobacteria;o__Enterobacterales;f__Enterobacteriaceae;g__Enterobacter;s__Enterobacter hormaechei_C	Enterobacter hormaechei	GCA_006385655.1	0.99	199	148926	131	55.2	4.8
12	T22-E0156-TR	Enterobacter hormaechei	-	d__Bacteria;p__Pseudomonadota;c__Gammaproteobacteria;o__Enterobacterales;f__Enterobacteriaceae;g__Enterobacter;s__Enterobacter hormaechei_C	Enterobacter hormaechei	GCA_006385655.1	0.99	194	224425	86	54.8	4.9
100	T22-E0173-KR	Enterobacter hormaechei	-	d__Bacteria;p__Pseudomonadota;c__Gammaproteobacteria;o__Enterobacterales;f__Enterobacteriaceae;g__Enterobacter;s__Enterobacter hormaechei_B	Enterobacter hormaechei	GCF_008082005.1	1	188	114878	188	54.8	5
101	T22-E0174-KR	Enterobacter hormaechei	-	d__Bacteria;p__Pseudomonadota;c__Gammaproteobacteria;o__Enterobacterales;f__Enterobacteriaceae;g__Enterobacter;s__Enterobacter hormaechei_B	Enterobacter hormaechei	GCF_008082005.1	1	188	114878	188	54.8	5
102	T22-E0177-KR	Enterobacter hormaechei	-	d__Bacteria;p__Pseudomonadota;c__Gammaproteobacteria;o__Enterobacterales;f__Enterobacteriaceae;g__Enterobacter;s__Enterobacter hormaechei_B	Enterobacter hormaechei	GCF_008082005.1	1	188	114878	189	54.8	5
103	T22-E0178-KR	Enterobacter hormaechei	-	d__Bacteria;p__Pseudomonadota;c__Gammaproteobacteria;o__Enterobacterales;f__Enterobacteriaceae;g__Enterobacter;s__Enterobacter hormaechei_B	Enterobacter hormaechei	GCF_008082005.1	1	188	114878	188	54.8	5
106	T22-E0185-KR	Enterobacter hormaechei	-	d__Bacteria;p__Pseudomonadota;c__Gammaproteobacteria;o__Enterobacterales;f__Enterobacteriaceae;g__Enterobacter;s__Enterobacter hormaechei_B	Enterobacter hormaechei	GCF_008082005.1	0.99	198	174389	91	55.5	4.8
105	T22-E0186-KR	Enterobacter hormaechei	-	d__Bacteria;p__Pseudomonadota;c__Gammaproteobacteria;o__Enterobacterales;f__Enterobacteriaceae;g__Enterobacter;s__Enterobacter hormaechei_C	Enterobacter hormaechei	GCA_006385655.1	1	200	304542	67	55.1	4.8
107	T22-E0189-KR	Enterobacter hormaechei	-	d__Bacteria;p__Pseudomonadota;c__Gammaproteobacteria;o__Enterobacterales;f__Enterobacteriaceae;g__Enterobacter;s__Enterobacter hormaechei_C	Enterobacter hormaechei	GCA_006385655.1	0.99	199	191013	88	55.3	4.8
108	T22-E0211-KR	Enterobacter hormaechei	-	d__Bacteria;p__Pseudomonadota;c__Gammaproteobacteria;o__Enterobacterales;f__Enterobacteriaceae;g__Enterobacter;s__Enterobacter hormaechei_B	Enterobacter hormaechei	GCF_008082005.1	0.99	197	174389	89	55.5	4.8
109	T22-E0213-KR	Enterobacter hormaechei	-	d__Bacteria;p__Pseudomonadota;c__Gammaproteobacteria;o__Enterobacterales;f__Enterobacteriaceae;g__Enterobacter;s__Enterobacter hormaechei_B	Enterobacter hormaechei	GCF_008082005.1	1	191	197519	70	55.3	4.9
110	T22-E0218-KR	Enterobacter hormaechei	-	d__Bacteria;p__Pseudomonadota;c__Gammaproteobacteria;o__Enterobacterales;f__Enterobacteriaceae;g__Enterobacter;s__Enterobacter hormaechei_B	Enterobacter hormaechei	GCF_008082005.1	0.99	191	174389	94	55.5	4.8
22	T22-E0229-TR	Enterobacter hormaechei	-	d__Bacteria;p__Pseudomonadota;c__Gammaproteobacteria;o__Enterobacterales;f__Enterobacteriaceae;g__Enterobacter;s__Enterobacter hormaechei_B	Enterobacter hormaechei	GCF_008082005.1	0.99	197	174756	83	55.5	4.8
24	T22-E0237-TR	Enterobacter hormaechei	-	d__Bacteria;p__Pseudomonadota;c__Gammaproteobacteria;o__Enterobacterales;f__Enterobacteriaceae;g__Enterobacter;s__Enterobacter hormaechei_C	Enterobacter hormaechei	GCA_006385655.1	1	204	145023	79	55.2	4.7
23	T22-E0242-TR	Enterobacter hormaechei	-	d__Bacteria;p__Pseudomonadota;c__Gammaproteobacteria;o__Enterobacterales;f__Enterobacteriaceae;g__Enterobacter;s__Enterobacter hormaechei_B	Enterobacter hormaechei	GCF_008082005.1	0.99	197	174756	81	55.5	4.8
27	T22-E0243-TR	Enterobacter hormaechei	-	d__Bacteria;p__Pseudomonadota;c__Gammaproteobacteria;o__Enterobacterales;f__Enterobacteriaceae;g__Enterobacter;s__Enterobacter hormaechei_B	Enterobacter hormaechei	GCF_008082005.1	0.99	196	174756	84	55.5	4.8
113	T22-E0245-KR	Enterobacter hormaechei	-	d__Bacteria;p__Pseudomonadota;c__Gammaproteobacteria;o__Enterobacterales;f__Enterobacteriaceae;g__Enterobacter;s__Enterobacter hormaechei_B	Enterobacter hormaechei	GCF_008082005.1	0.99	198	174389	88	55.5	4.8
26	T22-E0252-TR	Enterobacter hormaechei	-	d__Bacteria;p__Pseudomonadota;c__Gammaproteobacteria;o__Enterobacterales;f__Enterobacteriaceae;g__Enterobacter;s__Enterobacter hormaechei_C	Enterobacter hormaechei	GCA_006385655.1	1	193	204387	90	55.2	4.9
114	T22-E0257-KR	Enterobacter hormaechei	-	d__Bacteria;p__Pseudomonadota;c__Gammaproteobacteria;o__Enterobacterales;f__Enterobacteriaceae;g__Enterobacter;s__Enterobacter hormaechei_B	Enterobacter hormaechei	GCF_008082005.1	0.99	198	164398	89	55.5	4.8
117	T22-E0262-KR	Enterobacter hormaechei	-	d__Bacteria;p__Pseudomonadota;c__Gammaproteobacteria;o__Enterobacterales;f__Enterobacteriaceae;g__Enterobacter;s__Enterobacter hormaechei_B	Enterobacter hormaechei	GCF_008082005.1	0.99	198	174389	88	55.5	4.8
118	T22-E0266-KR	Enterobacter hormaechei	-	d__Bacteria;p__Pseudomonadota;c__Gammaproteobacteria;o__Enterobacterales;f__Enterobacteriaceae;g__Enterobacter;s__Enterobacter hormaechei_B	Enterobacter hormaechei	GCF_008082005.1	0.99	198	174389	88	55.5	4.8
119	T22-E0270-KR	Enterobacter hormaechei	-	d__Bacteria;p__Pseudomonadota;c__Gammaproteobacteria;o__Enterobacterales;f__Enterobacteriaceae;g__Enterobacter;s__Enterobacter hormaechei_B	Enterobacter hormaechei	GCF_008082005.1	0.99	198	174389	88	55.5	4.8
38	T22-E0275-TR	Enterobacter hormaechei	-	d__Bacteria;p__Pseudomonadota;c__Gammaproteobacteria;o__Enterobacterales;f__Enterobacteriaceae;g__Enterobacter;s__Enterobacter hormaechei_B	Enterobacter hormaechei	GCF_008082005.1	0.99	197	174756	82	55.5	4.8
124	T22-E0276-KR	Enterobacter hormaechei	-	d__Bacteria;p__Pseudomonadota;c__Gammaproteobacteria;o__Enterobacterales;f__Enterobacteriaceae;g__Enterobacter;s__Enterobacter hormaechei_B	Enterobacter hormaechei	GCF_008082005.1	0.99	193	101626	182	55.5	4.9
34	T22-E0279-TR	Enterobacter hormaechei	-	d__Bacteria;p__Pseudomonadota;c__Gammaproteobacteria;o__Enterobacterales;f__Enterobacteriaceae;g__Enterobacter;s__Enterobacter hormaechei_C	Enterobacter hormaechei	GCA_006385655.1	1	200	166136	99	55.1	4.8
35	T22-E0280-TR	Enterobacter hormaechei	-	d__Bacteria;p__Pseudomonadota;c__Gammaproteobacteria;o__Enterobacterales;f__Enterobacteriaceae;g__Enterobacter;s__Enterobacter hormaechei_C	Enterobacter hormaechei	GCA_006385655.1	1	200	166136	99	55.1	4.8
36	T22-E0323-TR	Enterobacter hormaechei	-	d__Bacteria;p__Pseudomonadota;c__Gammaproteobacteria;o__Enterobacterales;f__Enterobacteriaceae;g__Enterobacter;s__Enterobacter hormaechei_B	Enterobacter hormaechei	GCF_008082005.1	0.99	194	162775	135	55.5	4.9
39	T22-E0328-TR	Enterobacter hormaechei	-	d__Bacteria;p__Pseudomonadota;c__Gammaproteobacteria;o__Enterobacterales;f__Enterobacteriaceae;g__Enterobacter;s__Enterobacter hormaechei_C	Enterobacter hormaechei	GCA_006385655.1	1	200	166136	98	55.1	4.8
40	T22-E0381-TR	Enterobacter hormaechei	-	d__Bacteria;p__Pseudomonadota;c__Gammaproteobacteria;o__Enterobacterales;f__Enterobacteriaceae;g__Enterobacter;s__Enterobacter hormaechei_B	Enterobacter hormaechei	GCF_008082005.1	0.99	198	174389	87	55.5	4.8
41	T22-E0383-TR	Enterobacter hormaechei	-	d__Bacteria;p__Pseudomonadota;c__Gammaproteobacteria;o__Enterobacterales;f__Enterobacteriaceae;g__Enterobacter;s__Enterobacter hormaechei_B	Enterobacter hormaechei	GCF_008082005.1	0.99	197	174389	89	55.5	4.8
49	T22-E0470-TR	Enterobacter hormaechei	-	d__Bacteria;p__Pseudomonadota;c__Gammaproteobacteria;o__Enterobacterales;f__Enterobacteriaceae;g__Enterobacter;s__Enterobacter hormaechei_C	Enterobacter hormaechei	GCA_006385655.1	0.99	194	270873	117	55.2	4.9
51	T22-E0475-TR	Enterobacter hormaechei	-	d__Bacteria;p__Pseudomonadota;c__Gammaproteobacteria;o__Enterobacterales;f__Enterobacteriaceae;g__Enterobacter;s__Enterobacter hormaechei_B	Enterobacter hormaechei	GCF_008082005.1	0.99	197	174389	90	55.5	4.8
50	T22-E0476-TR	Enterobacter hormaechei	-	d__Bacteria;p__Pseudomonadota;c__Gammaproteobacteria;o__Enterobacterales;f__Enterobacteriaceae;g__Enterobacter;s__Enterobacter hormaechei_C	Enterobacter hormaechei	GCA_006385655.1	0.99	193	270873	117	55.2	4.9
56	T22-E0511-TR	Enterobacter hormaechei	-	d__Bacteria;p__Pseudomonadota;c__Gammaproteobacteria;o__Enterobacterales;f__Enterobacteriaceae;g__Enterobacter;s__Enterobacter hormaechei_C	Enterobacter hormaechei	GCA_006385655.1	1	195	284995	82	55.3	4.9
57	T22-E0518-TR	Enterobacter hormaechei	-	d__Bacteria;p__Pseudomonadota;c__Gammaproteobacteria;o__Enterobacterales;f__Enterobacteriaceae;g__Enterobacter;s__Enterobacter hormaechei_C	Enterobacter hormaechei	GCA_006385655.1	1	189	158697	113	55.1	5
60	T22-E0527-TR	Enterobacter hormaechei	-	d__Bacteria;p__Pseudomonadota;c__Gammaproteobacteria;o__Enterobacterales;f__Enterobacteriaceae;g__Enterobacter;s__Enterobacter hormaechei_B	Enterobacter hormaechei	GCF_008082005.1	0.99	192	197656	90	55.3	5
58	T22-E0530-TR	Enterobacter hormaechei	-	d__Bacteria;p__Pseudomonadota;c__Gammaproteobacteria;o__Enterobacterales;f__Enterobacteriaceae;g__Enterobacter;s__Enterobacter hormaechei_C	Enterobacter hormaechei	GCA_006385655.1	0.99	191	220609	112	54.9	5
63	T22-E0532-TR	Enterobacter hormaechei	-	d__Bacteria;p__Pseudomonadota;c__Gammaproteobacteria;o__Enterobacterales;f__Enterobacteriaceae;g__Enterobacter;s__Enterobacter hormaechei_C	Enterobacter hormaechei	GCA_006385655.1	0.99	191	220609	112	54.9	5
59	T22-E0533-TR	Enterobacter hormaechei	-	d__Bacteria;p__Pseudomonadota;c__Gammaproteobacteria;o__Enterobacterales;f__Enterobacteriaceae;g__Enterobacter;s__Enterobacter hormaechei_C	Enterobacter hormaechei	GCA_006385655.1	0.99	194	244714	95	55.2	4.9
62	T22-E0537-TR	Enterobacter hormaechei	-	d__Bacteria;p__Pseudomonadota;c__Gammaproteobacteria;o__Enterobacterales;f__Enterobacteriaceae;g__Enterobacter;s__Enterobacter hormaechei_B	Enterobacter hormaechei	GCF_008082005.1	0.99	197	174754	88	55.5	4.8
67	T22-E0546-TR	Enterobacter hormaechei	-	d__Bacteria;p__Pseudomonadota;c__Gammaproteobacteria;o__Enterobacterales;f__Enterobacteriaceae;g__Enterobacter;s__Enterobacter hormaechei_C	Enterobacter hormaechei	GCA_006385655.1	0.99	193	270873	117	55.2	4.9
68	T22-E0547-TR	Enterobacter hormaechei	-	d__Bacteria;p__Pseudomonadota;c__Gammaproteobacteria;o__Enterobacterales;f__Enterobacteriaceae;g__Enterobacter;s__Enterobacter hormaechei_B	Enterobacter hormaechei	GCF_008082005.1	0.99	197	174389	92	55.5	4.8
69	T22-E0548-TR	Enterobacter hormaechei	-	d__Bacteria;p__Pseudomonadota;c__Gammaproteobacteria;o__Enterobacterales;f__Enterobacteriaceae;g__Enterobacter;s__Enterobacter hormaechei_C	Enterobacter hormaechei	GCA_006385655.1	0.99	193	270873	110	55.2	4.9
71	T22-E0562-TR	Enterobacter hormaechei	-	d__Bacteria;p__Pseudomonadota;c__Gammaproteobacteria;o__Enterobacterales;f__Enterobacteriaceae;g__Enterobacter;s__Enterobacter hormaechei_C	Enterobacter hormaechei	GCA_006385655.1	1	194	222997	63	55.3	4.9
70	T22-E0563-TR	Enterobacter hormaechei	-	d__Bacteria;p__Pseudomonadota;c__Gammaproteobacteria;o__Enterobacterales;f__Enterobacteriaceae;g__Enterobacter;s__Enterobacter hormaechei_C	Enterobacter hormaechei	GCA_006385655.1	1	180	222997	76	55.2	4.9
72	T22-E0588-TR	Enterobacter hormaechei	-	d__Bacteria;p__Pseudomonadota;c__Gammaproteobacteria;o__Enterobacterales;f__Enterobacteriaceae;g__Enterobacter;s__Enterobacter hormaechei_C	Enterobacter hormaechei	GCA_006385655.1	1	194	318958	71	55.2	4.9
75	T22-E0651-TR	Enterobacter hormaechei	-	d__Bacteria;p__Pseudomonadota;c__Gammaproteobacteria;o__Enterobacterales;f__Enterobacteriaceae;g__Enterobacter;s__Enterobacter hormaechei_C	Enterobacter hormaechei	GCA_006385655.1	0.99	200	224967	89	55.3	4.8
74	T22-E0664-TR	Enterobacter hormaechei	-	d__Bacteria;p__Pseudomonadota;c__Gammaproteobacteria;o__Enterobacterales;f__Enterobacteriaceae;g__Enterobacter;s__Enterobacter hormaechei_C	Enterobacter hormaechei	GCA_006385655.1	0.99	196	126239	152	55.2	4.8
77	T22-E0697-TR	Enterobacter hormaechei	-	d__Bacteria;p__Pseudomonadota;c__Gammaproteobacteria;o__Enterobacterales;f__Enterobacteriaceae;g__Enterobacter;s__Enterobacter hormaechei_C	Enterobacter hormaechei	GCA_006385655.1	0.99	191	251549	162	55.2	5
78	T22-E0706-TR	Enterobacter hormaechei	-	d__Bacteria;p__Pseudomonadota;c__Gammaproteobacteria;o__Enterobacterales;f__Enterobacteriaceae;g__Enterobacter;s__Enterobacter hormaechei_B	Enterobacter hormaechei	GCF_008082005.1	0.99	195	174756	87	55.5	4.9
80	T22-E0729-TR	Enterobacter hormaechei	-	d__Bacteria;p__Pseudomonadota;c__Gammaproteobacteria;o__Enterobacterales;f__Enterobacteriaceae;g__Enterobacter;s__Enterobacter hormaechei_B	Enterobacter hormaechei	GCF_008082005.1	0.99	198	174389	90	55.5	4.8
79	T22-E0730-TR	Enterobacter hormaechei	-	d__Bacteria;p__Pseudomonadota;c__Gammaproteobacteria;o__Enterobacterales;f__Enterobacteriaceae;g__Enterobacter;s__Enterobacter hormaechei_C	Enterobacter hormaechei	GCA_006385655.1	1	193	284995	88	55.2	4.9
81	T22-E0740-TR	Enterobacter hormaechei	-	d__Bacteria;p__Pseudomonadota;c__Gammaproteobacteria;o__Enterobacterales;f__Enterobacteriaceae;g__Enterobacter;s__Enterobacter hormaechei_C	Enterobacter hormaechei	GCA_006385655.1	1	204	227992	74	55.3	4.7
6	T22-I0043-TD	Enterobacter hormaechei	-	d__Bacteria;p__Pseudomonadota;c__Gammaproteobacteria;o__Enterobacterales;f__Enterobacteriaceae;g__Enterobacter;s__Enterobacter hormaechei_B	Enterobacter hormaechei	GCF_008082005.1	0.99	190	175280	111	55.3	5
86	T22-I0049-KR	Enterobacter hormaechei	-	d__Bacteria;p__Pseudomonadota;c__Gammaproteobacteria;o__Enterobacterales;f__Enterobacteriaceae;g__Enterobacter;s__Enterobacter hormaechei	Enterobacter hormaechei	GCF_001875655.1	0.99	207	314176	62	55.4	4.6
7	T22-I0053-TD	Enterobacter hormaechei	-	d__Bacteria;p__Pseudomonadota;c__Gammaproteobacteria;o__Enterobacterales;f__Enterobacteriaceae;g__Enterobacter;s__Enterobacter hormaechei_C	Enterobacter hormaechei	GCA_006385655.1	0.99	192	274365	95	54.9	4.9
8	T22-I0055-TD	Enterobacter hormaechei	-	d__Bacteria;p__Pseudomonadota;c__Gammaproteobacteria;o__Enterobacterales;f__Enterobacteriaceae;g__Enterobacter;s__Enterobacter hormaechei_C	Enterobacter hormaechei	GCA_006385655.1	0.99	194	162552	106	55.2	4.9
17	T22-I0087-TR	Enterobacter hormaechei	-	d__Bacteria;p__Pseudomonadota;c__Gammaproteobacteria;o__Enterobacterales;f__Enterobacteriaceae;g__Enterobacter;s__Enterobacter hormaechei	Enterobacter hormaechei	GCF_001875655.1	0.99	192	267825	109	54.7	4.9
90	T22-I0095-KR	Enterobacter hormaechei	-	d__Bacteria;p__Pseudomonadota;c__Gammaproteobacteria;o__Enterobacterales;f__Enterobacteriaceae;g__Enterobacter;s__Enterobacter hormaechei_C	Enterobacter hormaechei	GCA_006385655.1	0.99	209	291044	44	55.5	4.5
9	T22-I0108-TR	Enterobacter hormaechei	-	d__Bacteria;p__Pseudomonadota;c__Gammaproteobacteria;o__Enterobacterales;f__Enterobacteriaceae;g__Enterobacter;s__Enterobacter hormaechei_C	Enterobacter hormaechei	GCA_006385655.1	0.99	202	150802	113	55.3	4.7
96	T22-I0117-KR	Enterobacter hormaechei	-	d__Bacteria;p__Pseudomonadota;c__Gammaproteobacteria;o__Enterobacterales;f__Enterobacteriaceae;g__Enterobacter;s__Enterobacter hormaechei_C	Enterobacter hormaechei	GCA_006385655.1	0.99	209	291044	44	55.5	4.5
16	T22-I0160-TD	Enterobacter hormaechei	-	d__Bacteria;p__Pseudomonadota;c__Gammaproteobacteria;o__Enterobacterales;f__Enterobacteriaceae;g__Enterobacter;s__Enterobacter hormaechei_B	Enterobacter hormaechei	GCF_008082005.1	0.99	191	175280	106	55.3	5
20	T22-I0174-TD	Enterobacter hormaechei	-	d__Bacteria;p__Pseudomonadota;c__Gammaproteobacteria;o__Enterobacterales;f__Enterobacteriaceae;g__Enterobacter;s__Enterobacter hormaechei_C	Enterobacter hormaechei	GCA_006385655.1	0.99	210	214564	64	55.4	4.5
33	T22-I0186-TD	Enterobacter hormaechei	-	d__Bacteria;p__Pseudomonadota;c__Gammaproteobacteria;o__Enterobacterales;f__Enterobacteriaceae;g__Enterobacter;s__Enterobacter hormaechei_B	Enterobacter hormaechei	GCF_008082005.1	0.99	200	212986	83	55.6	4.7
131	T22-I0187-KD	Enterobacter hormaechei	-	d__Bacteria;p__Pseudomonadota;c__Gammaproteobacteria;o__Enterobacterales;f__Enterobacteriaceae;g__Enterobacter;s__Enterobacter hormaechei_B	Enterobacter hormaechei	GCF_008082005.1	0.99	190	230251	124	55.3	5
32	T22-I0198-TD	Enterobacter hormaechei	-	d__Bacteria;p__Pseudomonadota;c__Gammaproteobacteria;o__Enterobacterales;f__Enterobacteriaceae;g__Enterobacter;s__Enterobacter hormaechei_C	Enterobacter hormaechei	GCA_006385655.1	1	198	310780	65	54.9	4.8
37	T22-I0207-TR	Enterobacter hormaechei	-	d__Bacteria;p__Pseudomonadota;c__Gammaproteobacteria;o__Enterobacterales;f__Enterobacteriaceae;g__Enterobacter;s__Enterobacter hormaechei_C	Enterobacter hormaechei	GCA_006385655.1	1	201	119050	106	54.8	4.7
111	T22-I0242-KD	Enterobacter hormaechei	-	d__Bacteria;p__Pseudomonadota;c__Gammaproteobacteria;o__Enterobacterales;f__Enterobacteriaceae;g__Enterobacter;s__Enterobacter hormaechei_B	Enterobacter hormaechei	GCF_008082005.1	0.99	198	174389	89	55.5	4.8
29	T22-I0246-TD	Enterobacter hormaechei	-	d__Bacteria;p__Pseudomonadota;c__Gammaproteobacteria;o__Enterobacterales;f__Enterobacteriaceae;g__Enterobacter;s__Enterobacter hormaechei_C	Enterobacter hormaechei	GCA_006385655.1	1	193	284995	101	55.3	4.9
30	T22-I0255-TR	Enterobacter hormaechei	-	d__Bacteria;p__Pseudomonadota;c__Gammaproteobacteria;o__Enterobacterales;f__Enterobacteriaceae;g__Enterobacter;s__Enterobacter hormaechei_C	Enterobacter hormaechei	GCA_006385655.1	0.99	201	170033	103	55.3	4.7
112	T22-I0266-KR	Enterobacter hormaechei	-	d__Bacteria;p__Pseudomonadota;c__Gammaproteobacteria;o__Enterobacterales;f__Enterobacteriaceae;g__Enterobacter;s__Enterobacter hormaechei_B	Enterobacter hormaechei	GCF_008082005.1	0.99	198	174389	88	55.5	4.8
42	T22-I0295-TD	Enterobacter hormaechei	-	d__Bacteria;p__Pseudomonadota;c__Gammaproteobacteria;o__Enterobacterales;f__Enterobacteriaceae;g__Enterobacter;s__Enterobacter hormaechei_B	Enterobacter hormaechei	GCF_008082005.1	0.99	194	162775	137	55.5	4.9
46	T22-I0297-TR	Enterobacter hormaechei	-	d__Bacteria;p__Pseudomonadota;c__Gammaproteobacteria;o__Enterobacterales;f__Enterobacteriaceae;g__Enterobacter;s__Enterobacter hormaechei_B	Enterobacter hormaechei	GCF_008082005.1	0.99	206	381059	45	55.7	4.6
116	T22-I0300-KR	Enterobacter hormaechei	-	d__Bacteria;p__Pseudomonadota;c__Gammaproteobacteria;o__Enterobacterales;f__Enterobacteriaceae;g__Enterobacter;s__Enterobacter hormaechei_B	Enterobacter hormaechei	GCF_008082005.1	0.99	198	164357	89	55.5	4.8
43	T22-I0303-TD	Enterobacter hormaechei	-	d__Bacteria;p__Pseudomonadota;c__Gammaproteobacteria;o__Enterobacterales;f__Enterobacteriaceae;g__Enterobacter;s__Enterobacter hormaechei_C	Enterobacter hormaechei	GCA_006385655.1	0.99	194	270568	119	55.2	4.9
52	T22-I0319-TD	Enterobacter hormaechei	-	d__Bacteria;p__Pseudomonadota;c__Gammaproteobacteria;o__Enterobacterales;f__Enterobacteriaceae;g__Enterobacter;s__Enterobacter hormaechei_C	Enterobacter hormaechei	GCA_006385655.1	1	193	221663	92	55.2	4.9
123	T22-I0326-KR	Enterobacter hormaechei	-	d__Bacteria;p__Pseudomonadota;c__Gammaproteobacteria;o__Enterobacterales;f__Enterobacteriaceae;g__Enterobacter;s__Enterobacter hormaechei_B	Enterobacter hormaechei	GCF_008082005.1	0.99	198	160654	92	55.5	4.8
54	T22-I0330-TD	Enterobacter hormaechei	-	d__Bacteria;p__Pseudomonadota;c__Gammaproteobacteria;o__Enterobacterales;f__Enterobacteriaceae;g__Enterobacter;s__Enterobacter hormaechei_C	Enterobacter hormaechei	GCA_006385655.1	1	192	284995	115	55.2	4.9
65	T22-I0333-TD	Enterobacter hormaechei	-	d__Bacteria;p__Pseudomonadota;c__Gammaproteobacteria;o__Enterobacterales;f__Enterobacteriaceae;g__Enterobacter;s__Enterobacter hormaechei_B	Enterobacter hormaechei	GCF_008082005.1	0.99	189	219220	89	55.1	5
18	T22-I0348-TD	Enterobacter hormaechei	-	d__Bacteria;p__Pseudomonadota;c__Gammaproteobacteria;o__Enterobacterales;f__Enterobacteriaceae;g__Enterobacter;s__Enterobacter hormaechei_C	Enterobacter hormaechei	GCA_006385655.1	0.99	201	170033	98	55.3	4.7
19	T22-I0353-TD	Enterobacter hormaechei	-	d__Bacteria;p__Pseudomonadota;c__Gammaproteobacteria;o__Enterobacterales;f__Enterobacteriaceae;g__Enterobacter;s__Enterobacter hormaechei_C	Enterobacter hormaechei	GCA_006385655.1	0.99	193	270873	120	55.2	4.9
82	T22-I0439-TR	Enterobacter hormaechei	-	d__Bacteria;p__Pseudomonadota;c__Gammaproteobacteria;o__Enterobacterales;f__Enterobacteriaceae;g__Enterobacter;s__Enterobacter hormaechei_C	Enterobacter hormaechei	GCA_006385655.1	0.99	207	135524	85	55.3	4.6
127	T22-M0153-KR	Enterobacter hormaechei	-	d__Bacteria;p__Pseudomonadota;c__Gammaproteobacteria;o__Enterobacterales;f__Enterobacteriaceae;g__Enterobacter;s__Enterobacter hormaechei_B	Enterobacter hormaechei	GCF_008082005.1	0.99	190	230251	126	55.3	5
99	T22-M0197-KR	Enterobacter hormaechei	-	d__Bacteria;p__Pseudomonadota;c__Gammaproteobacteria;o__Enterobacterales;f__Enterobacteriaceae;g__Enterobacter;s__Enterobacter hormaechei_B	Enterobacter hormaechei	GCF_008082005.1	0.99	199	216534	83	55.5	4.8
104	T22-M0206-KR	Enterobacter hormaechei	-	d__Bacteria;p__Pseudomonadota;c__Gammaproteobacteria;o__Enterobacterales;f__Enterobacteriaceae;g__Enterobacter;s__Enterobacter hormaechei_B	Enterobacter hormaechei	GCF_008082005.1	0.99	190	204598	127	55.3	5
31	T22-M0213-TR	Enterobacter hormaechei	-	d__Bacteria;p__Pseudomonadota;c__Gammaproteobacteria;o__Enterobacterales;f__Enterobacteriaceae;g__Enterobacter;s__Enterobacter hormaechei_C	Enterobacter hormaechei	GCA_006385655.1	0.99	191	220609	141	54.9	5
115	T22-M0300-KR	Enterobacter hormaechei	-	d__Bacteria;p__Pseudomonadota;c__Gammaproteobacteria;o__Enterobacterales;f__Enterobacteriaceae;g__Enterobacter;s__Enterobacter hormaechei_B	Enterobacter hormaechei	GCF_008082005.1	0.99	198	173104	89	55.5	4.8
122	T22-M0327-KR	Enterobacter hormaechei	-	d__Bacteria;p__Pseudomonadota;c__Gammaproteobacteria;o__Enterobacterales;f__Enterobacteriaceae;g__Enterobacter;s__Enterobacter hormaechei_B	Enterobacter hormaechei	GCF_008082005.1	0.99	198	164398	91	55.5	4.8
47	T22-M0341-TR	Enterobacter hormaechei	-	d__Bacteria;p__Pseudomonadota;c__Gammaproteobacteria;o__Enterobacterales;f__Enterobacteriaceae;g__Enterobacter;s__Enterobacter hormaechei_C	Enterobacter hormaechei	GCA_006385655.1	0.99	191	124896	161	55	4.9
53	T22-M0351-TR	Enterobacter hormaechei	-	d__Bacteria;p__Pseudomonadota;c__Gammaproteobacteria;o__Enterobacterales;f__Enterobacteriaceae;g__Enterobacter;s__Enterobacter hormaechei_C	Enterobacter hormaechei	GCA_006385655.1	0.99	205	208313	71	55.1	4.6
44	T22-S0307-TR	Enterobacter hormaechei	-	d__Bacteria;p__Pseudomonadota;c__Gammaproteobacteria;o__Enterobacterales;f__Enterobacteriaceae;g__Enterobacter;s__Enterobacter hormaechei_C	Enterobacter hormaechei	GCA_006385655.1	0.99	192	138390	103	54.7	5
61	T22-E0538-TR	Enterobacter cloacae	-	d__Bacteria;p__Pseudomonadota;c__Gammaproteobacteria;o__Enterobacterales;f__Enterobacteriaceae;g__Enterobacter;s__Enterobacter quasihormaechei	Enterobacter quasihormaechei	GCF_004331385.1	0.99	210	536269	28	55.9	4.5
98	T22-E0171-KR	Enterobacter roggenkampii	-	d__Bacteria;p__Pseudomonadota;c__Gammaproteobacteria;o__Enterobacterales;f__Enterobacteriaceae;g__Enterobacter;s__Enterobacter vonholyi	Enterobacter vonholyi	GCF_008364555.1	0.96	198	140352	140	55.5	4.8
