# Supplementary material for: Molecular epidemiology and antimicrobial resistance of extended-spectrum beta-lactamases-producing Enterobacter cloacae complex among mothers, neonates, healthcare workers and hospital environments in Tanga, Tanzania
Source: JAC Antimicrob Resist. 2026 Aug 3;8(4):dlag161. doi: 10.1093/jacamr/dlag161 (PMC13430656; doi:10.1093/jacamr/dlag161)
Supplement: dlag161_Supplementary_Data [file dlag161_supplementary_data.zip › Supplemetary_Table_S5.xlsx]

## Sheet: Table_1
				Supplementary Table S5. Metadata of sequenced Enterobacter cloacae complex isolates.
sample_id	hospital	sample_type	sample_time	source	ward	wgs_species_ridom	gtdb_tk_species	E_cloacae_Sequence_Type_(dnaA, fusA, gyrB, leuS, pyrG, rplB, rpoB)	Beta_Lactamase	Other_ARG	plasmid_profile	Virulence_factors
T22-E0023-KR	Korogwe District	environmental	admission	bedside rail	neonatal ward	Enterobacter hormaechei	Enterobacter hormaechei	346	blaTEM-1; blaACT-15 (AmpC); blaCTX-M-15 (ESBL)	Aminoglycoside: aac(3)-IId; aph(3'')-Ib; aph(6)-Id; Epoxide antibiotic: fosA; Phenicol: oqxA; oqxB; Quinolone: oqxA; oqxB; qnrB1; TMP SMX: sul2; dfrA14	IncR; IncFIA(HI1)	iroB; iroC; iroD; iroE; iroN
T22-E0038-KR	Korogwe District	environmental	admission	round trolley	neonatal ward	Enterobacter hormaechei	Enterobacter hormaechei	200	blaNDM-5 (carbapenemase); blaACT-75 (AmpC)	Aminoglycoside: ble; aph(3'')-Ib; aph(6)-Id; Epoxide antibiotic: fosA; Phenicol: oqxA; oqxB; Quinolone: oqxA; oqxB; qnrS1; TMP SMX: sul2; dfrA14	Col440I; IncX3; IncFIB(pECLA)	-
T22-E0041-TR	Tanga Regional Referral	environmental	admission	weighing scale	neonatal	Enterobacter hormaechei	Enterobacter hormaechei	2713	blaACT-17 (AmpC); blaCTX-M-15 (ESBL); blaOXA-1	Aminoglycoside: aac(6')-Ib-cr5; aac(3)-IIe; aac(6')-Ib-cr5; aac(6')-Ib-cr5; Epoxide antibiotic: fosA; Polymyxine: tet(A); Quinolone: aac(6')-Ib-cr5; qnrB1; Tetracycline: tet(A); TMP SMX: dfrA14	Col440I; IncR	iroB; iroC; iroD; iroE; iroN
T22-E0053-KR	Korogwe District	environmental	admission	bedside rail	labour ward	Enterobacter hormaechei	Enterobacter hormaechei	66	blaTEM-1; blaACT-45 (AmpC); blaCTX-M-15 (ESBL); blaOXA-1	Aminoglycoside: aac(6')-Ib-cr5; aac(3)-IIe; aac(6')-Ib-cr5; aph(3'')-Ib; aph(6)-Id; aac(6')-Ib-cr5; Epoxide antibiotic: fosA; Phenicol: catA2; oqxA; oqxB; Quinolone: aac(6')-Ib-cr5; oqxA; oqxB; qnrB1; TMP SMX: sul2; dfrA14	IncFII(pECLA); IncFIB(pECLA)	-
T22-E0058-TR	Tanga Regional Referral	environmental	admission	baby cot	neonatal	Enterobacter hormaechei	Enterobacter hormaechei	68	blaTEM-1; blaACT (AmpC); blaCTX-M-15 (ESBL)	Aminoglycoside: aph(6)-Id; Phenicol: oqxA; oqxB; Polymyxine: tet(A); Quinolone: oqxA; oqxB; qnrS1; Tetracycline: tet(A); TMP SMX: sul2; dfrA14	IncY	-
T22-E0060-TR	Tanga Regional Referral	environmental	admission	medication trolley	neonatal	Enterobacter hormaechei	Enterobacter hormaechei	171	blaTEM-1; blaACT-45 (AmpC); blaCTX-M-15 (ESBL); blaOXA-1	Aminoglycoside: aac(6')-Ib-cr5; aac(3)-IIe; aac(6')-Ib-cr5; aadA1; aph(3'')-Ib; aph(6)-Id; aac(6')-Ib-cr5; Epoxide antibiotic: fosA; Phenicol: oqxA; Polymyxine: tet(A); Quinolone: aac(6')-Ib-cr5; oqxA; qnrB1; Tetracycline: tet(A); TMP SMX: sul2; dfrA14	Col440I	-
T22-E0065-KR	Korogwe District	environmental	admission	obstetric stehoscope	neonatal ward	Enterobacter hormaechei	Enterobacter hormaechei	124	blaTEM-1; blaNDM-5 (carbapenemase); blaACT-17 (AmpC); blaCTX-M-15 (ESBL); blaOXA-1	Aminoglycoside: aac(6')-Ib-cr5; ble; aac(3)-IIe; aac(6')-Ib-cr5; aadA2; aac(6')-Ib-cr5; Disinfectant: qacEdelta1; Epoxide antibiotic: fosA; Phenicol: catA2; oqxA; oqxB; Polymyxine: tet(C); Quinolone: aac(6')-Ib-cr5; oqxA; oqxB; Tetracycline: tet(C); TMP SMX: sul1; dfrA14	IncR; IncX3; IncFIB(K)	iroB; iroC; iroD; iroE; iroN
T22-E0067-TR	Tanga Regional Referral	environmental	admission	bedside rail	labour	Enterobacter hormaechei	Enterobacter hormaechei	66	blaTEM-1; blaACT-45 (AmpC); blaCTX-M-15 (ESBL); blaOXA-1	Aminoglycoside: aac(6')-Ib-cr5; aac(3)-IIe; aac(6')-Ib-cr5; aadA1; aph(3'')-Ib; aph(6)-Id; aac(6')-Ib-cr5; Epoxide antibiotic: fosA; Phenicol: oqxA; oqxB; Polymyxine: tet(A); Quinolone: aac(6')-Ib-cr5; oqxA; oqxB; qnrB1; Tetracycline: tet(A); TMP SMX: sul2; dfrA14	IncFIB(K); IncFII(Yp)	-
T22-E0072-KR	Korogwe District	environmental	admission	bedside rail	labour ward	Enterobacter hormaechei	Enterobacter hormaechei	344	blaACT (AmpC); blaCTX-M-15 (ESBL); blaOXA-1	Aminoglycoside: aac(6')-Ib-cr5; aac(6')-Ib-cr5; aac(6')-Ib-cr5; Epoxide antibiotic: fosA; Phenicol: oqxA; oqxB; Quinolone: aac(6')-Ib-cr5; oqxA; oqxB; qnrB1; TMP SMX: dfrA14	-	-
T22-E0073-TR	Tanga Regional Referral	environmental	admission	computer keyboard & mouse	labour	Enterobacter hormaechei	Enterobacter hoffmannii	3385	blaTEM-1; blaACT (AmpC); blaCTX-M-15 (ESBL); blaOXA-1	Aminoglycoside: aac(6')-Ib-cr5; aac(3)-IIe; aac(6')-Ib-cr5; aadA1; aac(6')-Ib-cr5; Epoxide antibiotic: fosA; Phenicol: oqxA; oqxB; Quinolone: aac(6')-Ib-cr5; oqxA; oqxB; TMP SMX: sul1; dfrA30	RepA; IncR	-
T22-E0079-KR	Korogwe District	environmental	admission	obstetrics theatre: any surface	labour ward	Enterobacter hormaechei	Enterobacter hormaechei	2713	blaACT-17 (AmpC); blaCTX-M-15 (ESBL); blaOXA-1	Aminoglycoside: aac(6')-Ib-cr5; aac(3)-IIe; aac(6')-Ib-cr5; aac(6')-Ib-cr5; Epoxide antibiotic: fosA; Quinolone: aac(6')-Ib-cr5; qnrB1; TMP SMX: dfrA14	IncR	iroB; iroC; iroD; iroE; iroN
T22-E0080-TR	Tanga Regional Referral	environmental	admission	bedside rail	neonatal	Enterobacter hormaechei	Enterobacter hormaechei	2713	blaACT-17 (AmpC); blaCTX-M-15 (ESBL); blaOXA-1	Aminoglycoside: aac(6')-Ib-cr5; aac(3)-IIe; aac(6')-Ib-cr5; aac(6')-Ib-cr5; Epoxide antibiotic: fosA; Polymyxine: tet(A); Quinolone: aac(6')-Ib-cr5; qnrB1; Tetracycline: tet(A); TMP SMX: dfrA14	Col440I; IncR	iroB; iroC; iroD; iroE; iroN
T22-E0088-KR	Korogwe District	environmental	admission	bedside rail	labour ward	Enterobacter hormaechei	Enterobacter hormaechei	109	blaACT-46 (AmpC); blaCTX-M-15 (ESBL)	Epoxide antibiotic: fosA; Phenicol: oqxA; oqxB; Quinolone: oqxA; oqxB; qnrS1	Col440I; IncFII(pECLA); IncFIB(K); IncFII(Yp)	-
T22-E0092-KR	Korogwe District	environmental	admission	round trolley	neonatal ward	Enterobacter hormaechei	Enterobacter hormaechei	3386	blaACT-17 (AmpC)	Epoxide antibiotic: fosA	-	iroB; iroC; iroD; iroE; iroN
T22-E0107-KR	Korogwe District	environmental	admission	weighing scale	labour ward	Enterobacter hormaechei	Enterobacter hormaechei	3377	blaOXA; blaTEM-1; blaACT-45 (AmpC); blaCTX-M-15 (ESBL)	Aminoglycoside: aac(6')-Ib-cr5; aac(3)-IIe; aac(6')-Ib-cr5; aph(3'')-Ib; aph(6)-Id; aac(6')-Ib-cr5; Epoxide antibiotic: fosA; Phenicol: oqxA; oqxB; Polymyxine: tet(A); Quinolone: aac(6')-Ib-cr5; oqxA; oqxB; qnrB1; Tetracycline: tet(A); TMP SMX: sul2; dfrA14	-	-
T22-E0116-TR	Tanga Regional Referral	environmental	admission	baby warmer	neonatal	Enterobacter hormaechei	Enterobacter hormaechei	3379	blaNDM-1 (carbapenemase); blaACT-115 (AmpC); blaCTX-M-15 (ESBL); blaOXA-1	Aminoglycoside: aac(6')-Ib-cr5; ble; aac(3)-IIe; aac(6')-Ib-cr5; mph(A); aph(3'')-Ib; aph(6)-Id; aac(6')-Ib-cr5; Disinfectant: qacEdelta1; Epoxide antibiotic: fosA; Macrocyclic lactam: arr-3; Macrolide: mph(A); mph(A); mph(A); Phenicol: oqxA; oqxB; Polymyxine: tet(A); Quinolone: aac(6')-Ib-cr5; oqxA; oqxB; qnrB1; Tetracycline: tet(A); TMP SMX: sul1; sul2; dfrA14	IncHI2A; IncHI2	-
T22-E0119-KR	Korogwe District	environmental	admission	oximeter	neonatal ward	Enterobacter hormaechei	Enterobacter hormaechei	109	blaACT-46 (AmpC); blaCTX-M-15 (ESBL); blaOXA-1	Aminoglycoside: aac(6')-Ib-cr5; aac(3)-IIe; aac(6')-Ib-cr5; aac(6')-Ib-cr5; Epoxide antibiotic: fosA; Phenicol: oqxA; oqxB; Polymyxine: tet(A); Quinolone: aac(6')-Ib-cr5; oqxA; oqxB; qnrB1; Tetracycline: tet(A); TMP SMX: dfrA14	Col440I; IncFIB(K); IncFII(Yp)	-
T22-E0126-TR	Tanga Regional Referral	environmental	admission	medication trolley	labour	Enterobacter hormaechei	Enterobacter hormaechei	200	blaNDM-5 (carbapenemase); blaACT-75 (AmpC)	Aminoglycoside: ble; aph(3'')-Ib; aph(6)-Id; Epoxide antibiotic: fosA; Phenicol: oqxA; oqxB; Quinolone: oqxA; oqxB; qnrS1; TMP SMX: sul2; dfrA14	Col440I; IncX3; IncFIB(pECLA)	-
T22-E0127-TR	Tanga Regional Referral	environmental	admission	medication trolley	labour	Enterobacter hormaechei	Enterobacter hormaechei	109	blaTEM-1; blaACT (AmpC); blaCTX-M-15 (ESBL)	Aminoglycoside: aadA1; aph(3'')-Ib; aph(6)-Id; Epoxide antibiotic: fosA; Phenicol: oqxA; oqxB; Polymyxine: tet(A); Quinolone: oqxA; oqxB; qnrB1; Tetracycline: tet(A); TMP SMX: sul2; dfrA14	IncHI2A; IncHI2	-
T22-E0128-KR	Korogwe District	environmental	admission	baby warmer	neonatal ward	Enterobacter hormaechei	Enterobacter hormaechei	2713	blaACT-17 (AmpC); blaCTX-M-15 (ESBL); blaOXA-1	Aminoglycoside: aac(6')-Ib-cr5; aac(3)-IIe; aac(6')-Ib-cr5; aac(6')-Ib-cr5; Epoxide antibiotic: fosA; Quinolone: aac(6')-Ib-cr5; qnrB1; TMP SMX: dfrA14	IncR	iroB; iroC; iroD; iroE; iroN
T22-E0135-TR	Tanga Regional Referral	environmental	admission	baby cot	neonatal	Enterobacter hormaechei	Enterobacter hormaechei	68	blaTEM-1; blaACT (AmpC); blaCTX-M-15 (ESBL)	Aminoglycoside: aph(6)-Id; Phenicol: oqxA; oqxB; Polymyxine: tet(A); Quinolone: oqxA; oqxB; qnrS1; Tetracycline: tet(A); TMP SMX: sul2; dfrA14	IncY	-
T22-E0151-KR	Korogwe District	environmental	admission	obstetrics theatre: any surface	labour ward	Enterobacter hormaechei	Enterobacter hormaechei	346	blaTEM-1; blaACT-15 (AmpC); blaCTX-M-15 (ESBL)	Aminoglycoside: aac(3)-IId; aph(3'')-Ib; aph(6)-Id; Epoxide antibiotic: fosA; Phenicol: oqxA; oqxB; Quinolone: oqxA; oqxB; qnrB1; TMP SMX: sul2; dfrA14	IncR; IncFIA(HI1)	iroB; iroC; iroD; iroE; iroN
T22-E0152-KR	Korogwe District	environmental	admission	bedside rail	labour ward	Enterobacter hormaechei	Enterobacter hormaechei	755	blaTEM-1; blaACT-45 (AmpC); blaCTX-M (ESBL); blaOXA-1	Aminoglycoside: aac(6')-Ib-cr5; aac(3)-IIe; aac(6')-Ib-cr5; aadA1; aph(3'')-Ib; aph(6)-Id; aac(6')-Ib-cr5; Epoxide antibiotic: fosA; Phenicol: oqxA; Polymyxine: tet(A); Quinolone: aac(6')-Ib-cr5; oqxA; qnrB1; Tetracycline: tet(A); TMP SMX: sul2; dfrA14	IncFII(Yp); IncFIB(K)	-
T22-E0156-TR	Tanga Regional Referral	environmental	admission	computer keyboard & mouse	labour	Enterobacter hormaechei	Enterobacter hormaechei	949	blaTEM-1; blaACT-115 (AmpC); blaCTX-M-15 (ESBL)	Aminoglycoside: aadA1; aph(3'')-Ib; aph(6)-Id; Epoxide antibiotic: fosA; Phenicol: oqxA; oqxB; Polymyxine: tet(A); Quinolone: oqxA; oqxB; qnrB1; Tetracycline: tet(A); TMP SMX: sul2; dfrA14	IncHI2A; IncHI2	-
T22-E0171-KR	Korogwe District	environmental	admission	bedside rail	labour ward	Enterobacter roggenkampii	Enterobacter vonholyi	3328	blaTEM-1; blaCTX-M-15 (ESBL)	Aminoglycoside: aph(6)-Id; Epoxide antibiotic: fosA; Phenicol: oqxA; oqxB; Polymyxine: tet(A); Quinolone: oqxA; oqxB; qnrS1; Tetracycline: tet(A); TMP SMX: sul2; dfrA14	IncY	-
T22-E0173-KR	Korogwe District	environmental	admission	round trolley	neonatal ward	Enterobacter hormaechei	Enterobacter hormaechei	3369	blaTEM-1; blaACT-17 (AmpC); blaCTX-M-15 (ESBL); blaOXA-1	Aminoglycoside: aac(6')-Ib-cr5; aac(3)-IIe; aac(6')-Ib-cr5; aadA1; aadA2; aph(3'')-Ib; aph(6)-Id; aac(6')-Ib-cr5; Disinfectant: qacEdelta1; Epoxide antibiotic: fosA; Phenicol: oqxA; oqxB; Polymyxine: tet(A); Quinolone: aac(6')-Ib-cr5; oqxA; oqxB; qnrB1; Tetracycline: tet(A); TMP SMX: sul1; sul2; dfrA14; dfrA16	IncHI2A; IncR; IncHI2; IncFIB(K)	iroB; iroC; iroD; iroE; iroN
T22-E0174-KR	Korogwe District	environmental	admission	baby warmer	neonatal ward	Enterobacter hormaechei	Enterobacter hormaechei	3369	blaTEM-1; blaACT-17 (AmpC); blaCTX-M-15 (ESBL); blaOXA-1	Aminoglycoside: aac(6')-Ib-cr5; aac(3)-IIe; aac(6')-Ib-cr5; aadA1; aadA2; aph(3'')-Ib; aph(6)-Id; aac(6')-Ib-cr5; Disinfectant: qacEdelta1; Epoxide antibiotic: fosA; Phenicol: oqxA; oqxB; Polymyxine: tet(A); Quinolone: aac(6')-Ib-cr5; oqxA; oqxB; qnrB1; Tetracycline: tet(A); TMP SMX: sul1; sul2; dfrA14; dfrA16	IncHI2A; IncR; IncHI2; IncFIB(K)	iroB; iroC; iroD; iroE; iroN
T22-E0177-KR	Korogwe District	environmental	admission	computer mouse and keyboard	labour ward	Enterobacter hormaechei	Enterobacter hormaechei	3369	blaTEM-1; blaACT-17 (AmpC); blaCTX-M-15 (ESBL); blaOXA-1	Aminoglycoside: aac(6')-Ib-cr5; aac(3)-IIe; aac(6')-Ib-cr5; aadA1; aadA2; aph(3'')-Ib; aph(6)-Id; aac(6')-Ib-cr5; Disinfectant: qacEdelta1; Epoxide antibiotic: fosA; Phenicol: oqxA; oqxB; Polymyxine: tet(A); Quinolone: aac(6')-Ib-cr5; oqxA; oqxB; qnrB1; Tetracycline: tet(A); TMP SMX: sul1; sul2; dfrA14; dfrA16	IncHI2A; IncR; IncHI2; IncFIB(K)	iroB; iroC; iroD; iroE; iroN
T22-E0178-KR	Korogwe District	environmental	admission	computer mouse and keyboard	labour ward	Enterobacter hormaechei	Enterobacter hormaechei	3369	blaTEM-1; blaACT-17 (AmpC); blaCTX-M-15 (ESBL); blaOXA-1	Aminoglycoside: aac(6')-Ib-cr5; aac(3)-IIe; aac(6')-Ib-cr5; aadA1; aadA2; aph(3'')-Ib; aph(6)-Id; aac(6')-Ib-cr5; Disinfectant: qacEdelta1; Epoxide antibiotic: fosA; Phenicol: oqxA; oqxB; Polymyxine: tet(A); Quinolone: aac(6')-Ib-cr5; oqxA; oqxB; qnrB1; Tetracycline: tet(A); TMP SMX: sul1; sul2; dfrA14; dfrA16	IncHI2A; IncR; IncHI2; IncFIB(K)	iroB; iroC; iroD; iroE; iroN
T22-E0185-KR	Korogwe District	environmental	admission	bedside rail	labour ward	Enterobacter hormaechei	Enterobacter hormaechei	346	blaTEM-1; blaACT-15 (AmpC); blaCTX-M-15 (ESBL)	Aminoglycoside: aac(3)-IId; aph(3'')-Ib; aph(6)-Id; Epoxide antibiotic: fosA; Phenicol: oqxA; oqxB; Quinolone: oqxA; oqxB; qnrB1; TMP SMX: sul2; dfrA14	IncR; IncFIA(HI1)	iroB; iroC; iroD; iroE; iroN
T22-E0186-KR	Korogwe District	environmental	admission	obstetric stehoscope	labour ward	Enterobacter hormaechei	Enterobacter hormaechei	974	blaTEM-1; blaACT-115 (AmpC); blaCTX-M-15 (ESBL); blaOXA-1	Aminoglycoside: aac(6')-Ib-cr5; aac(3)-IIe; aac(6')-Ib-cr5; aadA1; aph(3'')-Ib; aph(6)-Id; aac(6')-Ib-cr5; Epoxide antibiotic: fosA; Phenicol: oqxA; oqxB; Polymyxine: tet(A); Quinolone: aac(6')-Ib-cr5; oqxA; oqxB; qnrB1; Tetracycline: tet(A); TMP SMX: sul2; dfrA14	IncHI2A; IncHI2	-
T22-E0189-KR	Korogwe District	environmental	admission	round trolley	labour ward	Enterobacter hormaechei	Enterobacter hormaechei	1241	blaTEM-1; blaACT-25 (AmpC); blaCTX-M-15 (ESBL); blaOXA-1	Aminoglycoside: aac(6')-Ib-cr5; aac(3)-IIe; aac(6')-Ib-cr5; aadA1; aph(3'')-Ib; aph(6)-Id; aac(6')-Ib-cr5; Epoxide antibiotic: fosA; Phenicol: oqxA; oqxB; Polymyxine: tet(A); Quinolone: aac(6')-Ib-cr5; oqxA; oqxB; qnrB1; Tetracycline: tet(A); TMP SMX: sul2; dfrA14	-	-
T22-E0211-KR	Korogwe District	environmental	admission	bedside rail	labour ward	Enterobacter hormaechei	Enterobacter hormaechei	346	blaTEM-1; blaACT-15 (AmpC); blaCTX-M-15 (ESBL)	Aminoglycoside: aac(3)-IId; aph(3'')-Ib; aph(6)-Id; Epoxide antibiotic: fosA; Phenicol: oqxA; oqxB; Quinolone: oqxA; oqxB; qnrB1; TMP SMX: sul2; dfrA14	IncR; IncFIA(HI1)	iroB; iroC; iroD; iroE; iroN
T22-E0213-KR	Korogwe District	environmental	admission	bedside rail	labour ward	Enterobacter hormaechei	Enterobacter hormaechei	3379	blaACT (AmpC)	Epoxide antibiotic: fosA	-	iroB; iroC; iroD; iroE; iroN
T22-E0218-KR	Korogwe District	environmental	admission	bedside rail	neonatal ward	Enterobacter hormaechei	Enterobacter hormaechei	346	blaTEM-1; blaACT-15 (AmpC); blaCTX-M-15 (ESBL)	Aminoglycoside: aac(3)-IId; aph(3'')-Ib; aph(6)-Id; Epoxide antibiotic: fosA; Phenicol: oqxA; oqxB; Quinolone: oqxA; oqxB; qnrB1; TMP SMX: sul2; dfrA14	IncR; IncFIA(HI1)	iroB; iroC; iroD; iroE; iroN
T22-E0229-TR	Tanga Regional Referral	environmental	admission	thermometer	neonatal	Enterobacter hormaechei	Enterobacter hormaechei	346	blaTEM-1; blaACT-15 (AmpC); blaCTX-M-15 (ESBL)	Aminoglycoside: aac(3)-IId; aph(3'')-Ib; aph(6)-Id; Epoxide antibiotic: fosA; Phenicol: oqxA; oqxB; Quinolone: oqxA; oqxB; qnrB1; TMP SMX: sul2; dfrA14	IncR; IncFIA(HI1)	iroB; iroC; iroD; iroE; iroN
T22-E0237-TR	Tanga Regional Referral	environmental	admission	oximeter	neonatal	Enterobacter hormaechei	Enterobacter hormaechei	270	blaTEM-1; blaACT (AmpC); blaCTX-M-15 (ESBL)	Aminoglycoside: aac(3)-IId; aph(3'')-Ib; aph(6)-Id; Phenicol: oqxA; oqxB; Quinolone: oqxA; oqxB; qnrB1; TMP SMX: sul2; dfrA14	Col440I; IncR; IncFIA(HI1)	-
T22-E0242-TR	Tanga Regional Referral	environmental	admission	thermometer	neonatal	Enterobacter hormaechei	Enterobacter hormaechei	346	blaTEM-1; blaACT-15 (AmpC); blaCTX-M-15 (ESBL)	Aminoglycoside: aac(3)-IId; aph(3'')-Ib; aph(6)-Id; Epoxide antibiotic: fosA; Phenicol: oqxA; oqxB; Quinolone: oqxA; oqxB; qnrB1; TMP SMX: sul2; dfrA14	IncR; IncFIA(HI1)	iroB; iroC; iroD; iroE; iroN
T22-E0243-TR	Tanga Regional Referral	environmental	admission	bedside rail	neonatal	Enterobacter hormaechei	Enterobacter hormaechei	346	blaTEM-1; blaACT-15 (AmpC); blaCTX-M-15 (ESBL)	Aminoglycoside: aac(3)-IId; aph(3'')-Ib; aph(6)-Id; Epoxide antibiotic: fosA; Phenicol: oqxA; oqxB; Quinolone: oqxA; oqxB; qnrB1; TMP SMX: sul2; dfrA14	IncR; IncFIA(HI1)	iroB; iroC; iroD; iroE; iroN
T22-E0245-KR	Korogwe District	environmental	admission	round trolley	neonatal ward	Enterobacter hormaechei	Enterobacter hormaechei	346	blaTEM-1; blaACT-15 (AmpC); blaCTX-M-15 (ESBL)	Aminoglycoside: aac(3)-IId; aph(3'')-Ib; aph(6)-Id; Epoxide antibiotic: fosA; Phenicol: oqxA; oqxB; Quinolone: oqxA; oqxB; qnrB1; TMP SMX: sul2; dfrA14	IncR; IncFIA(HI1)	iroB; iroC; iroD; iroE; iroN
T22-E0252-TR	Tanga Regional Referral	environmental	admission	bedside rail	labour	Enterobacter hormaechei	Enterobacter hormaechei	109	blaNDM-5 (carbapenemase); blaACT-46 (AmpC); blaCTX-M-15 (ESBL); blaOXA-1	Aminoglycoside: aac(6')-Ib-cr5; ble; aac(3)-IIe; aac(6')-Ib-cr5; aac(6')-Ib-cr5; Epoxide antibiotic: fosA; Phenicol: oqxA; oqxB; Polymyxine: tet(A); Quinolone: aac(6')-Ib-cr5; oqxA; oqxB; qnrB1; Tetracycline: tet(A); TMP SMX: dfrA14	Col440I; IncX3; IncFIB(K); IncFII(Yp)	-
T22-E0257-KR	Korogwe District	environmental	admission	bedside rail	labour ward	Enterobacter hormaechei	Enterobacter hormaechei	346	blaTEM-1; blaACT-15 (AmpC); blaCTX-M-15 (ESBL)	Aminoglycoside: aac(3)-IId; aph(3'')-Ib; aph(6)-Id; Epoxide antibiotic: fosA; Phenicol: oqxA; oqxB; Quinolone: oqxA; oqxB; qnrB1; TMP SMX: sul2; dfrA14	IncR; IncFIA(HI1)	iroB; iroC; iroD; iroE; iroN
T22-E0262-KR	Korogwe District	environmental	admission	bedside rail	labour ward	Enterobacter hormaechei	Enterobacter hormaechei	346	blaTEM-1; blaACT-15 (AmpC); blaCTX-M-15 (ESBL)	Aminoglycoside: aac(3)-IId; aph(3'')-Ib; aph(6)-Id; Epoxide antibiotic: fosA; Phenicol: oqxA; oqxB; Quinolone: oqxA; oqxB; qnrB1; TMP SMX: sul2; dfrA14	IncR; IncFIA(HI1)	iroB; iroC; iroD; iroE; iroN
T22-E0266-KR	Korogwe District	environmental	admission	obstetrics theatre: any surface	labour ward	Enterobacter hormaechei	Enterobacter hormaechei	346	blaTEM-1; blaACT-15 (AmpC); blaCTX-M-15 (ESBL)	Aminoglycoside: aac(3)-IId; aph(3'')-Ib; aph(6)-Id; Epoxide antibiotic: fosA; Phenicol: oqxA; oqxB; Quinolone: oqxA; oqxB; qnrB1; TMP SMX: sul2; dfrA14	IncR; IncFIA(HI1)	iroB; iroC; iroD; iroE; iroN
T22-E0270-KR	Korogwe District	environmental	admission	bedside rail	labour ward	Enterobacter hormaechei	Enterobacter hormaechei	346	blaTEM-1; blaACT-15 (AmpC); blaCTX-M-15 (ESBL)	Aminoglycoside: aac(3)-IId; aph(3'')-Ib; aph(6)-Id; Epoxide antibiotic: fosA; Phenicol: oqxA; oqxB; Quinolone: oqxA; oqxB; qnrB1; TMP SMX: sul2; dfrA14	IncR; IncFIA(HI1)	iroB; iroC; iroD; iroE; iroN
T22-E0275-TR	Tanga Regional Referral	environmental	admission	baby cot	neonatal	Enterobacter hormaechei	Enterobacter hormaechei	346	blaTEM-1; blaACT-15 (AmpC); blaCTX-M-15 (ESBL)	Aminoglycoside: aac(3)-IId; aph(3'')-Ib; aph(6)-Id; Epoxide antibiotic: fosA; Phenicol: oqxA; oqxB; Quinolone: oqxA; oqxB; qnrB1; TMP SMX: sul2; dfrA14	IncR; IncFIA(HI1)	iroB; iroC; iroD; iroE; iroN
T22-E0276-KR	Korogwe District	environmental	admission	bedside rail	labour ward	Enterobacter hormaechei	Enterobacter hormaechei	346	blaTEM-1; blaACT-15 (AmpC); blaCTX-M-15 (ESBL)	Aminoglycoside: aac(3)-IId; aph(3'')-Ib; aph(6)-Id; Epoxide antibiotic: fosA; Phenicol: oqxA; oqxB; Quinolone: oqxA; oqxB; qnrB1; TMP SMX: sul2; dfrA14	Col440I; IncR; IncFIA(HI1)	iroB; iroC; iroD; iroE; iroN
T22-E0279-TR	Tanga Regional Referral	environmental	admission	computer keyboard & mouse	neonatal	Enterobacter hormaechei	Enterobacter hormaechei	171	blaTEM-1; blaACT-45 (AmpC); blaCTX-M-15 (ESBL); blaOXA-1	Aminoglycoside: aac(6')-Ib-cr5; aac(3)-IIe; aac(6')-Ib-cr5; aadA1; aph(3'')-Ib; aph(6)-Id; aac(6')-Ib-cr5; Epoxide antibiotic: fosA; Phenicol: oqxA; Polymyxine: tet(A); Quinolone: aac(6')-Ib-cr5; oqxA; qnrB1; Tetracycline: tet(A); TMP SMX: sul2; dfrA14	Col440I	-
T22-E0280-TR	Tanga Regional Referral	environmental	admission	thermometer	neonatal	Enterobacter hormaechei	Enterobacter hormaechei	171	blaTEM-1; blaACT-45 (AmpC); blaCTX-M-15 (ESBL); blaOXA-1	Aminoglycoside: aac(6')-Ib-cr5; aac(3)-IIe; aac(6')-Ib-cr5; aadA1; aph(3'')-Ib; aph(6)-Id; aac(6')-Ib-cr5; Epoxide antibiotic: fosA; Phenicol: oqxA; Polymyxine: tet(A); Quinolone: aac(6')-Ib-cr5; oqxA; qnrB1; Tetracycline: tet(A); TMP SMX: sul2; dfrA14	Col440I	-
T22-E0323-TR	Tanga Regional Referral	environmental	admission	baby warmer	labour	Enterobacter hormaechei	Enterobacter hormaechei	306	blaTEM-1; blaACT-70 (AmpC); blaCTX-M-15 (ESBL); blaOXA-1	Aminoglycoside: aac(6')-Ib-cr5; aac(3)-IIe; aac(6')-Ib-cr5; aph(3'')-Ib; aph(6)-Id; aac(6')-Ib-cr5; Epoxide antibiotic: fosA; Phenicol: oqxA; oqxB; Quinolone: aac(6')-Ib-cr5; oqxA; oqxB; qnrB1; TMP SMX: sul2; dfrA14	IncFIB(pECLA)	iroB; iroC; iroD; iroE; iroN
T22-E0328-TR	Tanga Regional Referral	environmental	admission	weighing scale	neonatal	Enterobacter hormaechei	Enterobacter hormaechei	171	blaTEM-1; blaACT-45 (AmpC); blaCTX-M-15 (ESBL); blaOXA-1	Aminoglycoside: aac(6')-Ib-cr5; aac(3)-IIe; aac(6')-Ib-cr5; aadA1; aph(3'')-Ib; aph(6)-Id; aac(6')-Ib-cr5; Epoxide antibiotic: fosA; Phenicol: oqxA; Polymyxine: tet(A); Quinolone: aac(6')-Ib-cr5; oqxA; qnrB1; Tetracycline: tet(A); TMP SMX: sul2; dfrA14	Col440I	-
T22-E0381-TR	Tanga Regional Referral	environmental	admission	oximeter	neonatal	Enterobacter hormaechei	Enterobacter hormaechei	346	blaTEM-1; blaACT-15 (AmpC); blaCTX-M-15 (ESBL)	Aminoglycoside: aac(3)-IId; aph(3'')-Ib; aph(6)-Id; Epoxide antibiotic: fosA; Phenicol: oqxA; oqxB; Quinolone: oqxA; oqxB; qnrB1; TMP SMX: sul2; dfrA14	IncR	iroB; iroC; iroD; iroE; iroN
T22-E0383-TR	Tanga Regional Referral	environmental	admission	baby cot	neonatal	Enterobacter hormaechei	Enterobacter hormaechei	346	blaTEM-1; blaACT-15 (AmpC); blaCTX-M-15 (ESBL)	Aminoglycoside: aac(3)-IId; aph(3'')-Ib; aph(6)-Id; Epoxide antibiotic: fosA; Phenicol: oqxA; oqxB; Quinolone: oqxA; oqxB; qnrB1; TMP SMX: sul2; dfrA14	IncR; IncFIA(HI1)	iroB; iroC; iroD; iroE; iroN
T22-E0470-TR	Tanga Regional Referral	environmental	admission	weighing scale	neonatal	Enterobacter hormaechei	Enterobacter hormaechei	66	blaTEM-1; blaACT-45 (AmpC); blaCTX-M-15 (ESBL); blaOXA-1	Aminoglycoside: aac(6')-Ib-cr5; aac(3)-IIe; aac(6')-Ib-cr5; aadA1; aph(3'')-Ib; aph(6)-Id; aac(6')-Ib-cr5; Epoxide antibiotic: fosA; Phenicol: oqxA; oqxB; Polymyxine: tet(A); Quinolone: aac(6')-Ib-cr5; oqxA; oqxB; qnrB1; Tetracycline: tet(A); TMP SMX: sul2; dfrA14	IncFIB(K); IncFII(Yp)	-
T22-E0475-TR	Tanga Regional Referral	environmental	admission	baby cot	neonatal	Enterobacter hormaechei	Enterobacter hormaechei	346	blaTEM-1; blaACT-15 (AmpC); blaCTX-M-15 (ESBL)	Aminoglycoside: aac(3)-IId; aph(3'')-Ib; aph(6)-Id; Epoxide antibiotic: fosA; Phenicol: oqxA; oqxB; Quinolone: oqxA; oqxB; qnrB1; TMP SMX: sul2; dfrA14	IncR; IncFIA(HI1)	iroB; iroC; iroD; iroE; iroN
T22-E0476-TR	Tanga Regional Referral	environmental	admission	oximeter	neonatal	Enterobacter hormaechei	Enterobacter hormaechei	66	blaTEM-1; blaACT-45 (AmpC); blaCTX-M-15 (ESBL); blaOXA-1	Aminoglycoside: aac(6')-Ib-cr5; aac(3)-IIe; aac(6')-Ib-cr5; aadA1; aph(3'')-Ib; aph(6)-Id; aac(6')-Ib-cr5; Epoxide antibiotic: fosA; Phenicol: oqxA; oqxB; Polymyxine: tet(A); Quinolone: aac(6')-Ib-cr5; oqxA; oqxB; qnrB1; Tetracycline: tet(A); TMP SMX: sul2; dfrA14	IncFIB(K); IncFII(Yp)	-
T22-E0511-TR	Tanga Regional Referral	environmental	admission	bedside rail	neonatal	Enterobacter hormaechei	Enterobacter hormaechei	109	blaACT-46 (AmpC); blaCTX-M-15 (ESBL); blaOXA-1	Aminoglycoside: aac(6')-Ib-cr5; aac(3)-IIe; aac(6')-Ib-cr5; aac(6')-Ib-cr5; Epoxide antibiotic: fosA; Phenicol: oqxA; oqxB; Polymyxine: tet(A); Quinolone: aac(6')-Ib-cr5; oqxA; oqxB; qnrB1; Tetracycline: tet(A); TMP SMX: dfrA14	IncFIB(K); IncFII(Yp); Col440I	-
T22-E0518-TR	Tanga Regional Referral	environmental	admission	bedside rail	labour	Enterobacter hormaechei	Enterobacter hormaechei	121	blaTEM-1; blaACT-25 (AmpC); blaCTX-M-15 (ESBL)	Aminoglycoside: aac(3)-IId; aph(3')-Ia; mph(A); aadA2; sat2; Disinfectant: qacEdelta1; Epoxide antibiotic: fosA; Macrolide: mph(A); mph(A); mph(A); Phenicol: catA1; oqxA; oqxB; Quinolone: oqxA; oqxB; TMP SMX: sul1; dfrA1; dfrA12	IncFIB(pHCM2); IncFIB(pB171); IncFII(Yp)	-
T22-E0527-TR	Tanga Regional Referral	environmental	admission	weighing scale	neonatal	Enterobacter hormaechei	Enterobacter hormaechei	2713	blaACT-17 (AmpC); blaCTX-M-15 (ESBL); blaOXA-1	Aminoglycoside: aac(6')-Ib-cr5; aac(3)-IIe; aac(6')-Ib-cr5; aac(6')-Ib-cr5; Epoxide antibiotic: fosA; Polymyxine: tet(A); Quinolone: aac(6')-Ib-cr5; qnrB1; Tetracycline: tet(A); TMP SMX: dfrA14	Col440I; IncR	iroB; iroC; iroD; iroE; iroN
T22-E0530-TR	Tanga Regional Referral	environmental	admission	bedside rail	neonatal	Enterobacter hormaechei	Enterobacter hormaechei	3379	blaNDM-1 (carbapenemase); blaACT-115 (AmpC); blaCTX-M-15 (ESBL); blaOXA-1	Aminoglycoside: aac(6')-Ib-cr5; ble; aac(3)-IIe; aac(6')-Ib-cr5; mph(A); aph(3'')-Ib; aph(6)-Id; aac(6')-Ib-cr5; Disinfectant: qacEdelta1; Epoxide antibiotic: fosA; Macrocyclic lactam: arr-3; Macrolide: mph(A); mph(A); mph(A); Phenicol: oqxA; oqxB; Polymyxine: tet(A); Quinolone: aac(6')-Ib-cr5; oqxA; oqxB; qnrB1; Tetracycline: tet(A); TMP SMX: sul1; sul2; dfrA14	IncHI2A; IncHI2	-
T22-E0532-TR	Tanga Regional Referral	environmental	admission	medication trolley	neonatal	Enterobacter hormaechei	Enterobacter hormaechei	3379	blaNDM-1 (carbapenemase); blaACT-115 (AmpC); blaCTX-M-15 (ESBL); blaOXA-1	Aminoglycoside: aac(6')-Ib-cr5; ble; aac(3)-IIe; aac(6')-Ib-cr5; mph(A); aph(3'')-Ib; aph(6)-Id; aac(6')-Ib-cr5; Disinfectant: qacEdelta1; Epoxide antibiotic: fosA; Macrocyclic lactam: arr-3; Macrolide: mph(A); mph(A); mph(A); Phenicol: oqxA; oqxB; Polymyxine: tet(A); Quinolone: aac(6')-Ib-cr5; oqxA; oqxB; qnrB1; Tetracycline: tet(A); TMP SMX: sul1; sul2; dfrA14	IncHI2A; IncHI2	-
T22-E0533-TR	Tanga Regional Referral	environmental	admission	computer keyboard & mouse	labour	Enterobacter hormaechei	Enterobacter hormaechei	916	blaTEM-1; blaNDM-5 (carbapenemase); blaACT-45 (AmpC)	Aminoglycoside: aac(6')-Ib-cr5; ble; aac(3)-IId; aac(6')-Ib-cr5; mph(A); aac(6')-Ib-cr5; Disinfectant: qacEdelta1; Epoxide antibiotic: fosA; Macrocyclic lactam: arr-3; Macrolide: mph(A); mph(A); mph(A); Phenicol: catA2; oqxA; oqxB; Quinolone: aac(6')-Ib-cr5; oqxA; oqxB; qnrB6; TMP SMX: sul1; sul2; dfrA27	IncFII(Yp); IncFIB(pB171); IncX3	-
T22-E0537-TR	Tanga Regional Referral	environmental	admission	medication trolley	labour	Enterobacter hormaechei	Enterobacter hormaechei	346	blaTEM-1; blaACT-15 (AmpC); blaCTX-M-15 (ESBL)	Aminoglycoside: aac(3)-IId; aph(3'')-Ib; aph(6)-Id; Epoxide antibiotic: fosA; Phenicol: oqxA; oqxB; Quinolone: oqxA; oqxB; qnrB1; TMP SMX: sul2; dfrA14	IncR; IncFIA(HI1)	iroB; iroC; iroD; iroE; iroN
T22-E0538-TR	Tanga Regional Referral	environmental	admission	baby warmer	labour	Enterobacter cloacae	Enterobacter quasihormaechei	3373	blaACT (AmpC)	Phenicol: oqxA; oqxB; Quinolone: oqxA; oqxB	-	-
T22-E0546-TR	Tanga Regional Referral	environmental	admission	bedside rail	neonatal	Enterobacter hormaechei	Enterobacter hormaechei	66	blaTEM-1; blaACT-45 (AmpC); blaCTX-M-15 (ESBL); blaOXA-1	Aminoglycoside: aac(6')-Ib-cr5; aac(3)-IIe; aac(6')-Ib-cr5; aadA1; aph(3'')-Ib; aph(6)-Id; aac(6')-Ib-cr5; Epoxide antibiotic: fosA; Phenicol: oqxA; oqxB; Polymyxine: tet(A); Quinolone: aac(6')-Ib-cr5; oqxA; oqxB; qnrB1; Tetracycline: tet(A); TMP SMX: sul2; dfrA14	IncFIB(K); IncFII(Yp)	-
T22-E0547-TR	Tanga Regional Referral	environmental	admission	baby cot	neonatal	Enterobacter hormaechei	Enterobacter hormaechei	346	blaTEM-1; blaACT-15 (AmpC); blaCTX-M-15 (ESBL)	Aminoglycoside: aac(3)-IId; aph(3'')-Ib; aph(6)-Id; Epoxide antibiotic: fosA; Phenicol: oqxA; oqxB; Quinolone: oqxA; oqxB; qnrB1; TMP SMX: sul2; dfrA14	IncR; IncFIA(HI1)	iroB; iroC; iroD; iroE; iroN
T22-E0548-TR	Tanga Regional Referral	environmental	admission	medication trolley	neonatal	Enterobacter hormaechei	Enterobacter hormaechei	66	blaTEM-1; blaACT-45 (AmpC); blaCTX-M-15 (ESBL); blaOXA-1	Aminoglycoside: aac(6')-Ib-cr5; aac(3)-IIe; aac(6')-Ib-cr5; aadA1; aph(3'')-Ib; aph(6)-Id; aac(6')-Ib-cr5; Epoxide antibiotic: fosA; Phenicol: oqxA; oqxB; Polymyxine: tet(A); Quinolone: aac(6')-Ib-cr5; oqxA; oqxB; qnrB1; Tetracycline: tet(A); TMP SMX: sul2; dfrA14	IncFIB(K); IncFII(Yp)	-
T22-E0562-TR	Tanga Regional Referral	environmental	admission	bedside rail	neonatal	Enterobacter hormaechei	Enterobacter hormaechei	114	blaTEM-1; blaACT-16 (AmpC); blaCTX-M-15 (ESBL)	Aminoglycoside: aph(3'')-Ib; aph(6)-Id; Epoxide antibiotic: fosA; Phenicol: oqxA; oqxB; Polymyxine: tet(A); Quinolone: oqxA; oqxB; qnrS1; Tetracycline: tet(A); TMP SMX: sul2; dfrA14	Col440I; IncFIB(K)	-
T22-E0563-TR	Tanga Regional Referral	environmental	admission	computer keyboard & mouse	neonatal	Enterobacter hormaechei	Enterobacter hormaechei	114	blaTEM-1; blaACT-16 (AmpC); blaCTX-M-15 (ESBL)	Aminoglycoside: aph(3'')-Ib; aph(6)-Id; Epoxide antibiotic: fosA; Phenicol: oqxA; oqxB; Polymyxine: tet(A); Quinolone: oqxA; oqxB; qnrS1; Tetracycline: tet(A); TMP SMX: sul2; dfrA14	Col440I; IncFIB(K)	-
T22-E0588-TR	Tanga Regional Referral	environmental	admission	medication trolley	labour	Enterobacter hormaechei	Enterobacter hormaechei	109	blaACT-46 (AmpC); blaCTX-M-15 (ESBL)	Epoxide antibiotic: fosA; Phenicol: oqxA; oqxB; Quinolone: oqxA; oqxB; qnrS1	Col440I; IncFII(pECLA); IncFII(Yp); IncFIB(K)	-
T22-E0651-TR	Tanga Regional Referral	environmental	admission	bedside rail	neonatal	Enterobacter hormaechei	Enterobacter hormaechei	182	blaTEM-1; blaACT-16 (AmpC); blaCTX-M-15 (ESBL); blaOXA-1	Aminoglycoside: aac(6')-Ib-cr5; aac(3)-IIe; aac(6')-Ib-cr5; aadA1; aph(3'')-Ib; aph(6)-Id; aac(6')-Ib-cr5; Epoxide antibiotic: fosA; Phenicol: oqxA; oqxB; Polymyxine: tet(A); Quinolone: aac(6')-Ib-cr5; oqxA; oqxB; qnrB1; Tetracycline: tet(A); TMP SMX: sul2; dfrA14	IncFIB(K); IncFII(Yp)	-
T22-E0664-TR	Tanga Regional Referral	environmental	admission	table (obstetrics theatre)	labour	Enterobacter hormaechei	Enterobacter hormaechei	755	blaTEM-1; blaACT-45 (AmpC); blaCTX-M-15 (ESBL); blaOXA-1	Aminoglycoside: aac(6')-Ib-cr5; aac(3)-IIe; aac(6')-Ib-cr5; aadA1; aph(3'')-Ib; aph(6)-Id; aac(6')-Ib-cr5; Epoxide antibiotic: fosA; Phenicol: oqxA; Polymyxine: tet(A); Quinolone: aac(6')-Ib-cr5; oqxA; qnrB1; Tetracycline: tet(A); TMP SMX: sul2; dfrA14	IncFII(Yp); IncFIB(K)	-
T22-E0697-TR	Tanga Regional Referral	environmental	admission	baby warmer	labour	Enterobacter hormaechei	Enterobacter hormaechei	66	blaTEM-1; blaACT-45 (AmpC); blaCTX-M-15 (ESBL); blaOXA-1	Aminoglycoside: aac(6')-Ib-cr5; aac(3)-IIe; aac(6')-Ib-cr5; aadA1; aph(3'')-Ib; aph(6)-Id; aac(6')-Ib-cr5; Epoxide antibiotic: fosA; Phenicol: oqxA; oqxB; Polymyxine: tet(A); Quinolone: aac(6')-Ib-cr5; oqxA; oqxB; qnrB1; Tetracycline: tet(A); TMP SMX: sul2; dfrA14	IncFIB(K); IncFII(Yp)	-
T22-E0706-TR	Tanga Regional Referral	environmental	admission	oximeter	neonatal	Enterobacter hormaechei	Enterobacter hormaechei	346	blaTEM-1; blaACT-15 (AmpC); blaCTX-M-15 (ESBL)	Aminoglycoside: aac(3)-IId; aph(3'')-Ib; aph(6)-Id; Epoxide antibiotic: fosA; Phenicol: oqxA; oqxB; Quinolone: oqxA; oqxB; qnrB1; TMP SMX: sul2; dfrA14	IncR; IncFIA(HI1)	iroB; iroC; iroD; iroE; iroN
T22-E0729-TR	Tanga Regional Referral	environmental	admission	baby cot	neonatal	Enterobacter hormaechei	Enterobacter hormaechei	346	blaTEM-1; blaACT-15 (AmpC); blaCTX-M-15 (ESBL)	Aminoglycoside: aac(3)-IId; aph(3'')-Ib; aph(6)-Id; Epoxide antibiotic: fosA; Phenicol: oqxA; oqxB; Quinolone: oqxA; oqxB; qnrB1; TMP SMX: sul2; dfrA14	IncR; IncFIA(HI1)	iroB; iroC; iroD; iroE; iroN
T22-E0730-TR	Tanga Regional Referral	environmental	admission	weighing scale	labour	Enterobacter hormaechei	Enterobacter hormaechei	109	blaACT-46 (AmpC); blaCTX-M-15 (ESBL); blaOXA-1	Aminoglycoside: aac(6')-Ib-cr5; aac(3)-IIe; aac(6')-Ib-cr5; aac(6')-Ib-cr5; Epoxide antibiotic: fosA; Phenicol: oqxA; oqxB; Polymyxine: tet(A); Quinolone: aac(6')-Ib-cr5; oqxA; oqxB; qnrB1; Tetracycline: tet(A); TMP SMX: dfrA14	Col440I; IncFIB(K); IncFII(Yp)	-
T22-E0740-TR	Tanga Regional Referral	environmental	admission	baby cot	neonatal	Enterobacter hormaechei	Enterobacter hormaechei	171	blaTEM-1; blaACT-45 (AmpC); blaCTX-M-15 (ESBL); blaOXA-1	Aminoglycoside: aac(6')-Ib-cr5; aac(6')-Ib-cr5; aph(3'')-Ib; aph(6)-Id; aac(6')-Ib-cr5; Epoxide antibiotic: fosA; Phenicol: oqxA; Polymyxine: tet(A); Quinolone: aac(6')-Ib-cr5; oqxA; qnrB1; Tetracycline: tet(A); TMP SMX: sul2; dfrA14	Col440I	-
T22-I0043-TD	Tanga Regional Referral	infant	dismissal	neonate	neonatal	Enterobacter hormaechei	Enterobacter hormaechei	2713	blaACT-17 (AmpC); blaCTX-M-15 (ESBL); blaOXA-1	Aminoglycoside: aac(6')-Ib-cr5; aac(3)-IIe; aac(6')-Ib-cr5; aac(6')-Ib-cr5; Epoxide antibiotic: fosA; Polymyxine: tet(A); Quinolone: aac(6')-Ib-cr5; qnrB1; Tetracycline: tet(A); TMP SMX: dfrA14	Col440I; IncR	iroB; iroC; iroD; iroE; iroN
T22-I0049-KR	Korogwe District	infant	admission	neonate	labour ward	Enterobacter hormaechei	Enterobacter hormaechei	3374	blaACT (AmpC); blaCTX-M-14 (ESBL)	Phenicol: oqxA; oqxB; Quinolone: oqxA; oqxB; qnrS1; TMP SMX: sul2; dfrA14	IncN	-
T22-I0053-TD	Tanga Regional Referral	infant	dismissal	neonate	neonatal	Enterobacter hormaechei	Enterobacter hormaechei	3383	blaTEM-1; blaACT-115 (AmpC); blaCTX-M-15 (ESBL); blaOXA-1	Aminoglycoside: aac(6')-Ib-cr5; aac(3)-IIe; aac(6')-Ib-cr5; aadA1; aph(3'')-Ib; aph(6)-Id; aac(6')-Ib-cr5; Epoxide antibiotic: fosA; Phenicol: oqxA; Polymyxine: tet(A); Quinolone: aac(6')-Ib-cr5; oqxA; qnrB1; Tetracycline: tet(A); TMP SMX: sul2; dfrA14	IncHI2A; IncHI2	-
T22-I0055-TD	Tanga Regional Referral	infant	dismissal	neonate	neonatal	Enterobacter hormaechei	Enterobacter hormaechei	200	blaNDM-5 (carbapenemase); blaACT-75 (AmpC)	Aminoglycoside: ble; aph(3'')-Ib; aph(6)-Id; Epoxide antibiotic: fosA; Phenicol: oqxA; oqxB; Quinolone: oqxA; oqxB; qnrS1; TMP SMX: sul2; dfrA14	Col440I; IncX3; IncFIB(pECLA)	-
T22-I0079-TD	Tanga Regional Referral	infant	dismissal	neonate	neonatal	Enterobacter cloacae	Enterobacter cloacae	3375	blaCMH (AmpC)	Epoxide antibiotic: fosA; Phenicol: oqxA; oqxB; Quinolone: oqxA; oqxB	-	-
T22-I0087-TR	Tanga Regional Referral	infant	admission	neonate	labour	Enterobacter hormaechei	Enterobacter hormaechei	3376	blaTEM-1; blaACT (AmpC); blaCTX-M-15 (ESBL); blaOXA-1	Aminoglycoside: aac(6')-Ib-cr5; aac(3)-IIe; aac(6')-Ib-cr5; aadA1; aph(6)-Id; aac(6')-Ib-cr5; Phenicol: oqxA; oqxB; Polymyxine: tet(A); Quinolone: aac(6')-Ib-cr5; oqxA; oqxB; qnrB1; Tetracycline: tet(A); TMP SMX: sul2; dfrA14	IncHI2A; IncHI2	-
T22-I0095-KR	Korogwe District	infant	admission	neonate	neonatal ward	Enterobacter hormaechei	Enterobacter hormaechei	344	blaACT (AmpC); blaCTX-M-15 (ESBL); blaOXA-1	Aminoglycoside: aac(6')-Ib-cr5; aac(6')-Ib-cr5; aac(6')-Ib-cr5; Epoxide antibiotic: fosA; Phenicol: oqxA; oqxB; Quinolone: aac(6')-Ib-cr5; oqxA; oqxB; qnrB1; TMP SMX: dfrA14	-	-
T22-I0108-TR	Tanga Regional Referral	infant	admission	neonate	labour	Enterobacter hormaechei	Enterobacter hormaechei	148	blaTEM-1; blaACT (AmpC); blaCTX-M-15 (ESBL); blaOXA-1	Aminoglycoside: aac(6')-Ib-cr5; aac(3)-IIe; aac(6')-Ib-cr5; aadA1; aph(3'')-Ib; aph(6)-Id; aac(6')-Ib-cr5; Phenicol: oqxA; oqxB; Polymyxine: tet(A), tet(A); Quinolone: aac(6')-Ib-cr5; oqxA; oqxB; qnrB1; Tetracycline: tet(A), tet(A); TMP SMX: sul2; dfrA14	Col440I	-
T22-I0117-KR	Korogwe District	infant	admission	neonate	neonatal ward	Enterobacter hormaechei	Enterobacter hormaechei	344	blaACT (AmpC); blaCTX-M-15 (ESBL); blaOXA-1	Aminoglycoside: aac(6')-Ib-cr5; aac(6')-Ib-cr5; aac(6')-Ib-cr5; Epoxide antibiotic: fosA; Phenicol: oqxA; oqxB; Quinolone: aac(6')-Ib-cr5; oqxA; oqxB; qnrB1; TMP SMX: dfrA14	-	-
T22-I0160-TD	Tanga Regional Referral	infant	dismissal	neonate	neonatal	Enterobacter hormaechei	Enterobacter hormaechei	2713	blaACT-17 (AmpC); blaCTX-M-15 (ESBL); blaOXA-1	Aminoglycoside: aac(6')-Ib-cr5; aac(3)-IIe; aac(6')-Ib-cr5; aac(6')-Ib-cr5; Epoxide antibiotic: fosA; Polymyxine: tet(A); Quinolone: aac(6')-Ib-cr5; qnrB1; Tetracycline: tet(A); TMP SMX: dfrA14	Col440I; IncR	iroB; iroC; iroD; iroE; iroN
T22-I0174-TD	Tanga Regional Referral	infant	dismissal	neonate	neonatal	Enterobacter hormaechei	Enterobacter hormaechei	144	blaACT-25 (AmpC)	Epoxide antibiotic: fosA; Phenicol: oqxA; oqxB; Quinolone: oqxA; oqxB	-	-
T22-I0186-TD	Tanga Regional Referral	infant	dismissal	neonate	neonatal	Enterobacter hormaechei	Enterobacter hormaechei	346	blaACT-15 (AmpC); blaCTX-M-15 (ESBL); blaOXA-1	Aminoglycoside: aac(6')-Ib-cr5; aac(3)-IIe; aac(6')-Ib-cr5; aac(6')-Ib-cr5; Epoxide antibiotic: fosA; Phenicol: oqxA; oqxB; Polymyxine: tet(A); Quinolone: aac(6')-Ib-cr5; oqxA; oqxB; qnrB1; Tetracycline: tet(A); TMP SMX: dfrA14	Col440I	iroB; iroC; iroD; iroE; iroN
T22-I0187-KD	Korogwe District	infant	dismissal	neonate	neonatal ward	Enterobacter hormaechei	Enterobacter hormaechei	2713	blaACT-17 (AmpC); blaCTX-M-15 (ESBL); blaOXA-1	Aminoglycoside: aac(6')-Ib-cr5; aac(3)-IIe; aac(6')-Ib-cr5; aac(6')-Ib-cr5; Epoxide antibiotic: fosA; Quinolone: aac(6')-Ib-cr5; qnrB1; TMP SMX: dfrA14	IncR	iroB; iroC; iroD; iroE; iroN
T22-I0198-TD	Tanga Regional Referral	infant	dismissal	neonate	neonatal	Enterobacter hormaechei	Enterobacter hormaechei	544	blaACT-25 (AmpC); blaCTX-M-15 (ESBL)	Aminoglycoside: aac(3)-IIe; mph(A); aph(3'')-Ib; aph(6)-Id; Epoxide antibiotic: fosA; Macrolide: mph(A); mph(A); mph(A); Phenicol: oqxA; oqxB; Polymyxine: tet(A); Quinolone: oqxA; oqxB; qnrB1; Tetracycline: tet(A); TMP SMX: sul2; dfrA14	IncHI2A; IncHI2	-
T22-I0207-TR	Tanga Regional Referral	infant	admission	neonate	labour	Enterobacter hormaechei	Enterobacter hormaechei	270	blaTEM-1; blaACT (AmpC); blaCTX-M-15 (ESBL); blaOXA-1	Aminoglycoside: aac(6')-Ib-cr5; aac(3)-IIe; aac(6')-Ib-cr5; aadA1; aph(3'')-Ib; aph(6)-Id; aac(6')-Ib-cr5; Phenicol: oqxA; oqxB; Polymyxine: tet(A); Quinolone: aac(6')-Ib-cr5; oqxA; oqxB; qnrB1; Tetracycline: tet(A); TMP SMX: sul2; dfrA14	Col440I; IncHI2A; IncHI2	-
T22-I0242-KD	Korogwe District	infant	dismissal	neonate	neonatal ward	Enterobacter hormaechei	Enterobacter hormaechei	346	blaTEM-1; blaACT-15 (AmpC); blaCTX-M-15 (ESBL)	Aminoglycoside: aac(3)-IId; aph(3'')-Ib; aph(6)-Id; Epoxide antibiotic: fosA; Phenicol: oqxA; oqxB; Quinolone: oqxA; oqxB; qnrB1; TMP SMX: sul2; dfrA14	IncR; IncFIA(HI1)	iroB; iroC; iroD; iroE; iroN
T22-I0246-TD	Tanga Regional Referral	infant	dismissal	neonate	neonatal	Enterobacter hormaechei	Enterobacter hormaechei	109	blaTEM-1; blaACT-46 (AmpC); blaCTX-M-15 (ESBL); blaOXA-1	Aminoglycoside: aac(6')-Ib-cr5; aac(3)-IIe; aac(6')-Ib-cr5; aph(6)-Id; aac(6')-Ib-cr5; Epoxide antibiotic: fosA; Phenicol: oqxA; oqxB; Polymyxine: tet(A), tet(A); Quinolone: aac(6')-Ib-cr5; oqxA; oqxB; qnrB1; Tetracycline: tet(A), tet(A); TMP SMX: sul2	IncN; IncFIB(K); IncFII(Yp); Col440I	-
T22-I0251-TR	Tanga Regional Referral	infant	admission	neonate	labour	Enterobacter cloacae	Enterobacter cloacae	84	blaCMH (AmpC); blaTEM-1; blaDHA-1 (AmpC)	Aminoglycoside: aph(3'')-Ib; aph(6)-Id; Phenicol: oqxA; oqxB; Quinolone: oqxA; oqxB; qnrB4; TMP SMX: sul1	IncFIA(HI1); IncFIB(K)	-
T22-I0255-TR	Tanga Regional Referral	infant	admission	neonate	labour	Enterobacter hormaechei	Enterobacter hormaechei	1518	blaNDM-1 (carbapenemase); blaOXA-181 (carbapenemase); blaACT (AmpC); blaCTX-M-15 (ESBL)	Aminoglycoside: aac(6')-Ib-cr5; ble; aac(6')-Ib-cr5; mph(A); aadA1; aph(3'')-Ib; aph(6)-Id; aac(6')-Ib-cr5; Disinfectant: qacEdelta1; Epoxide antibiotic: fosA; Macrocyclic lactam: arr-3; Macrolide: mph(A); mph(A); mph(A); Phenicol: oqxA; oqxB; Quinolone: aac(6')-Ib-cr5; oqxA; oqxB; qnrS1; TMP SMX: sul1; sul2; dfrA14	IncFIB(K); IncX3	-
T22-I0266-KR	Korogwe District	infant	admission	neonate	neonatal ward	Enterobacter hormaechei	Enterobacter hormaechei	346	blaTEM-1; blaACT-15 (AmpC); blaCTX-M-15 (ESBL)	Aminoglycoside: aac(3)-IId; aph(3'')-Ib; aph(6)-Id; Epoxide antibiotic: fosA; Phenicol: oqxA; oqxB; Quinolone: oqxA; oqxB; qnrB1; TMP SMX: sul2; dfrA14	IncR; IncFIA(HI1)	iroB; iroC; iroD; iroE; iroN
T22-I0295-TD	Tanga Regional Referral	infant	dismissal	neonate	neonatal	Enterobacter hormaechei	Enterobacter hormaechei	306	blaTEM-1; blaACT-70 (AmpC); blaCTX-M-15 (ESBL); blaOXA-1	Aminoglycoside: aac(6')-Ib-cr5; aac(3)-IIe; aac(6')-Ib-cr5; aph(3'')-Ib; aph(6)-Id; aac(6')-Ib-cr5; Epoxide antibiotic: fosA; Phenicol: oqxA; oqxB; Quinolone: aac(6')-Ib-cr5; oqxA; oqxB; qnrB1; TMP SMX: sul2; dfrA14	IncFIB(pECLA)	iroB; iroC; iroD; iroE; iroN
T22-I0297-TR	Tanga Regional Referral	infant	admission	neonate	labour	Enterobacter hormaechei	Enterobacter hormaechei	3378	blaACT-17 (AmpC)	Epoxide antibiotic: fosA; Phenicol: oqxA; oqxB; Quinolone: oqxA; oqxB	-	iroB; iroC; iroD; iroE; iroN
T22-I0300-KR	Korogwe District	infant	admission	neonate	neonatal ward	Enterobacter hormaechei	Enterobacter hormaechei	346	blaTEM-1; blaACT-15 (AmpC); blaCTX-M-15 (ESBL)	Aminoglycoside: aac(3)-IId; aph(3'')-Ib; aph(6)-Id; Epoxide antibiotic: fosA; Phenicol: oqxA; oqxB; Quinolone: oqxA; oqxB; qnrB1; TMP SMX: sul2; dfrA14	IncR; IncFIA(HI1)	iroB; iroC; iroD; iroE; iroN
T22-I0303-TD	Tanga Regional Referral	infant	dismissal	neonate	neonatal	Enterobacter hormaechei	Enterobacter hormaechei	66	blaTEM-1; blaACT-45 (AmpC); blaCTX-M-15 (ESBL); blaOXA-1	Aminoglycoside: aac(6')-Ib-cr5; aac(3)-IIe; aac(6')-Ib-cr5; aadA1; aph(3'')-Ib; aph(6)-Id; aac(6')-Ib-cr5; Epoxide antibiotic: fosA; Phenicol: oqxA; oqxB; Polymyxine: tet(A); Quinolone: aac(6')-Ib-cr5; oqxA; oqxB; qnrB1; Tetracycline: tet(A); TMP SMX: sul2; dfrA14	IncFIB(K); IncFII(Yp)	-
T22-I0319-TD	Tanga Regional Referral	infant	dismissal	neonate	neonatal	Enterobacter hormaechei	Enterobacter hormaechei	109	blaACT-46 (AmpC); blaCTX-M-15 (ESBL); blaOXA-1	Aminoglycoside: aac(6')-Ib-cr5; aac(3)-IIe; aac(6')-Ib-cr5; aac(6')-Ib-cr5; Epoxide antibiotic: fosA; Phenicol: oqxA; oqxB; Polymyxine: tet(A); Quinolone: aac(6')-Ib-cr5; oqxA; oqxB; qnrB1; Tetracycline: tet(A); TMP SMX: dfrA14	IncFIB(K); IncFII(Yp); Col440I	-
T22-I0326-KR	Korogwe District	infant	admission	neonate	neonatal ward	Enterobacter hormaechei	Enterobacter hormaechei	346	blaTEM-1; blaACT-15 (AmpC); blaCTX-M-15 (ESBL)	Aminoglycoside: aac(3)-IId; aph(3'')-Ib; aph(6)-Id; Epoxide antibiotic: fosA; Phenicol: oqxA; oqxB; Quinolone: oqxA; oqxB; qnrB1; TMP SMX: sul2; dfrA14	IncR; IncFIA(HI1)	iroB; iroC; iroD; iroE; iroN
T22-I0330-TD	Tanga Regional Referral	infant	dismissal	neonate	neonatal	Enterobacter hormaechei	Enterobacter hormaechei	109	blaACT-46 (AmpC); blaCTX-M-15 (ESBL); blaOXA-1	Aminoglycoside: aac(6')-Ib-cr5; aac(3)-IIe; aac(6')-Ib-cr5; aac(6')-Ib-cr5; Epoxide antibiotic: fosA; Phenicol: oqxA; oqxB; Polymyxine: tet(A); Quinolone: aac(6')-Ib-cr5; oqxA; oqxB; qnrB1; Tetracycline: tet(A); TMP SMX: dfrA14	IncFIB(K); IncFII(Yp); Col440I	-
T22-I0333-TD	Tanga Regional Referral	infant	dismissal	neonate	neonatal	Enterobacter hormaechei	Enterobacter hormaechei	1712	blaTEM-1; blaACT-17 (AmpC); blaCTX-M-15 (ESBL); blaOXA-1	Aminoglycoside: aac(6')-Ib-cr5; aac(6')-Ib-cr5; aadA1; aph(3'')-Ib; aph(6)-Id; aac(6')-Ib-cr5; Epoxide antibiotic: fosA; Phenicol: oqxA; oqxB; Polymyxine: tet(A); Quinolone: aac(6')-Ib-cr5; oqxA; oqxB; qnrB1; Tetracycline: tet(A); TMP SMX: sul2; dfrA14	IncHI2A; IncHI2	iroB; iroC; iroD; iroE; iroN
T22-I0348-TD	Tanga Regional Referral	infant	dismissal	neonate	neonatal	Enterobacter hormaechei	Enterobacter hormaechei	1518	blaNDM-1 (carbapenemase); blaACT (AmpC); blaCTX-M-15 (ESBL)	Aminoglycoside: aac(6')-Ib-cr5; ble; aac(6')-Ib-cr5; mph(A); aadA1; aph(3'')-Ib; aph(6)-Id; aac(6')-Ib-cr5; Disinfectant: qacEdelta1; Epoxide antibiotic: fosA; Macrocyclic lactam: arr-3; Macrolide: mph(A); mph(A); mph(A); Phenicol: oqxA; oqxB; Quinolone: aac(6')-Ib-cr5; oqxA; oqxB; qnrS1; TMP SMX: sul1; sul2; dfrA14	IncN3; IncFIB(K)	-
T22-I0353-TD	Tanga Regional Referral	infant	dismissal	neonate	neonatal	Enterobacter hormaechei	Enterobacter hormaechei	66	blaTEM-1; blaACT-45 (AmpC); blaCTX-M-15 (ESBL); blaOXA-1	Aminoglycoside: aac(6')-Ib-cr5; aac(3)-IIe; aac(6')-Ib-cr5; aadA1; aph(3'')-Ib; aph(6)-Id; aac(6')-Ib-cr5; Epoxide antibiotic: fosA; Phenicol: oqxA; oqxB; Polymyxine: tet(A); Quinolone: aac(6')-Ib-cr5; oqxA; oqxB; qnrB1; Tetracycline: tet(A); TMP SMX: sul2; dfrA14	IncFIB(K); IncFII(Yp)	-
T22-I0439-TR	Tanga Regional Referral	infant	admission	neonate	labour	Enterobacter hormaechei	Enterobacter hormaechei	1077	blaACT-16 (AmpC)	Epoxide antibiotic: fosA; Phenicol: oqxA; oqxB; Quinolone: oqxA; oqxB	Col440I	-
T22-M0153-KR	Korogwe District	mother	admission	mother	labour ward	Enterobacter hormaechei	Enterobacter hormaechei	2713	blaACT-17 (AmpC); blaCTX-M-15 (ESBL); blaOXA-1	Aminoglycoside: aac(6')-Ib-cr5; aac(3)-IIe; aac(6')-Ib-cr5; aac(6')-Ib-cr5; Epoxide antibiotic: fosA; Quinolone: aac(6')-Ib-cr5; qnrB1; TMP SMX: dfrA14	IncR	iroB; iroC; iroD; iroE; iroN
T22-M0197-KR	Korogwe District	mother	admission	mother	labour ward	Enterobacter hormaechei	Enterobacter hormaechei	346	blaACT-15 (AmpC); blaCTX-M-15 (ESBL); blaOXA-1	Aminoglycoside: aac(6')-Ib-cr5; aac(3)-IIe; aac(6')-Ib-cr5; aac(6')-Ib-cr5; Epoxide antibiotic: fosA; Phenicol: oqxA; oqxB; Polymyxine: tet(A); Quinolone: aac(6')-Ib-cr5; oqxA; oqxB; qnrB1; Tetracycline: tet(A); TMP SMX: dfrA14	Col440I	iroB; iroC; iroD; iroE; iroN
T22-M0206-KR	Korogwe District	mother	admission	mother	labour ward	Enterobacter hormaechei	Enterobacter hormaechei	2713	blaACT-17 (AmpC); blaCTX-M-15 (ESBL); blaOXA-1	Aminoglycoside: aac(6')-Ib-cr5; aac(3)-IIe; aac(6')-Ib-cr5; aac(6')-Ib-cr5; Epoxide antibiotic: fosA; Quinolone: aac(6')-Ib-cr5; qnrB1; TMP SMX: dfrA14	IncR	iroB; iroC; iroD; iroE; iroN
T22-M0213-TR	Tanga Regional Referral	mother	admission	mother	labour	Enterobacter hormaechei	Enterobacter hormaechei	3379	blaNDM-1 (carbapenemase); blaACT-115 (AmpC); blaCTX-M-15 (ESBL); blaOXA-1	Aminoglycoside: aac(6')-Ib-cr5; ble; aac(3)-IIe; aac(6')-Ib-cr5; mph(A); aph(3'')-Ib; aph(6)-Id; aac(6')-Ib-cr5; Disinfectant: qacEdelta1; Epoxide antibiotic: fosA; Macrocyclic lactam: arr-3; Macrolide: mph(A); mph(A); mph(A); Phenicol: oqxA; oqxB; Polymyxine: tet(A); Quinolone: aac(6')-Ib-cr5; oqxA; oqxB; qnrB1; Tetracycline: tet(A); TMP SMX: sul1; sul2; dfrA14	IncHI2A; IncHI2	-
T22-M0300-KR	Korogwe District	mother	admission	mother	labour ward	Enterobacter hormaechei	Enterobacter hormaechei	346	blaTEM-1; blaACT-15 (AmpC); blaCTX-M-15 (ESBL)	Aminoglycoside: aac(3)-IId; aph(3'')-Ib; aph(6)-Id; Epoxide antibiotic: fosA; Phenicol: oqxA; oqxB; Quinolone: oqxA; oqxB; qnrB1; TMP SMX: sul2; dfrA14	IncR; IncFIA(HI1)	iroB; iroC; iroD; iroE; iroN
T22-M0319-KR	Korogwe District	mother	admission	mother	labour ward	Enterobacter cloacae	Enterobacter cloacae	2093	blaCMH (AmpC); blaTEM-1; blaCTX-M-15 (ESBL)	Aminoglycoside: aph(6)-Id; Epoxide antibiotic: fosA; Phenicol: oqxA; oqxB; Polymyxine: tet(A); Quinolone: oqxA; oqxB; qnrS1; Tetracycline: tet(A); TMP SMX: sul2; dfrA14	IncY; IncFIB(K); IncFII(Yp)	-
T22-M0327-KR	Korogwe District	mother	admission	mother	labour ward	Enterobacter hormaechei	Enterobacter hormaechei	346	blaTEM-1; blaACT-15 (AmpC); blaCTX-M-15 (ESBL)	Aminoglycoside: aac(3)-IId; aph(3'')-Ib; aph(6)-Id; Epoxide antibiotic: fosA; Phenicol: oqxA; oqxB; Quinolone: oqxA; oqxB; qnrB1; TMP SMX: sul2; dfrA14	IncR; IncFIA(HI1)	iroB; iroC; iroD; iroE; iroN
T22-M0341-TR	Tanga Regional Referral	mother	admission	mother	labour	Enterobacter hormaechei	Enterobacter hormaechei	144	blaTEM-1; blaACT-25 (AmpC); blaCTX-M-15 (ESBL); blaOXA-1	Aminoglycoside: aac(6')-Ib-cr5; aac(3)-IIe; aac(6')-Ib-cr5; aadA1; aph(3'')-Ib; aph(6)-Id; aac(6')-Ib-cr5; Epoxide antibiotic: fosA; Phenicol: oqxA; oqxB; Polymyxine: tet(A); Quinolone: aac(6')-Ib-cr5; oqxA; oqxB; qnrB1; Tetracycline: tet(A); TMP SMX: sul2; dfrA14	IncFIB(pB171); IncFII(pECLA); IncX3(pEC14)	-
T22-M0351-TR	Tanga Regional Referral	mother	admission	mother	labour	Enterobacter hormaechei	Enterobacter hormaechei	127	blaACT-25 (AmpC); blaSHV-12 (ESBL)	Epoxide antibiotic: fosA; Phenicol: oqxA; oqxB; Quinolone: oqxA; oqxB; qnrS1	IncX3	-
T22-M0424-TR	Tanga Regional Referral	mother	admission	mother	labour	Enterobacter cloacae	Enterobacter cloacae	84	blaCMH (AmpC); blaCTX-M-15 (ESBL)	Phenicol: oqxA; oqxB; Quinolone: oqxA; oqxB	Col440I; IncFIB(K); IncFII(Yp); IncY; Col440I	-
T22-M0492-TR	Tanga Regional Referral	mother	admission	mother	labour	Enterobacter cloacae	Enterobacter cloacae	84	blaCMH (AmpC); blaTEM-1; blaCTX-M-15 (ESBL)	Aminoglycoside: aph(3'')-Ib; aph(6)-Id; Phenicol: oqxA; oqxB; Quinolone: oqxA; oqxB; qnrS1; TMP SMX: sul2; dfrA14	Col440I; IncFII(Yp); IncFIB(K)	astA; east1
T22-S0307-TR	Tanga Regional Referral	staff	admission	hand swab - intern doctor	labour	Enterobacter hormaechei	Enterobacter hormaechei	120	blaACT-25 (AmpC); blaCTX-M-15 (ESBL)	Epoxide antibiotic: fosA; Phenicol: oqxA; oqxB; Quinolone: oqxA; oqxB; qnrS1	IncHI2A; IncHI2; IncFIA(HI1); repA	-
